# Supplementary material for: Microglia mediate neurocognitive deficits by eliminating C1q-tagged synapses in sepsis-associated encephalopathy
Source: Sci Adv. 2023 May 26;9(21):eabq7806. doi: 10.1126/sciadv.abq7806 (PMC10219600; doi:10.1126/sciadv.abq7806)
Supplement: Supplementary file 2 — Data file S1 to S3 [file sciadv.abq7806_data_files_s1_to_s3.zip]

Archive with 3 entries (3 files):
- abq7806_Data_file_S1.xlsx
- abq7806_Data_file_S2.xlsx
- abq7806_Data_file_S3.xlsx
