# Supplementary material for: Microglia mediate neurocognitive deficits by eliminating C1q-tagged synapses in sepsis-associated encephalopathy
Source: Sci Adv. 2023 May 26;9(21):eabq7806. doi: 10.1126/sciadv.abq7806 (PMC10219600; doi:10.1126/sciadv.abq7806)
Supplement: Supplementary file 2 — Data file S1 to S3 [file sciadv.abq7806_data_files_s1_to_s3.zip › abq7806_Data_file_S1.xlsx]

## Sheet: MG sham vs. PCI day 3
	baseMean	PCI.Mean	SHAM.Mean	log2FoldChange	lfcSE	stat	pvalue	padj	symbol	biotype
ENSMUSG00000005800	7179.1	14243.3	114.924	6.83575	0.145543	46.7473	0	0	Mmp8	protein_coding
ENSMUSG00000022651	5634.3	11119.7	148.939	6.11308	0.148021	41.1713	0	0	Retnlg	protein_coding
ENSMUSG00000056054	29232.1	57716.5	747.809	6.10449	0.180835	33.7402	1.48928e-249	1.05237e-245	S100a8	protein_coding
ENSMUSG00000052212	3403.51	6748.13	58.8796	6.60117	0.205635	31.8342	2.17792e-222	1.15424e-218	Cd177	protein_coding
ENSMUSG00000056071	32924.7	64856	993.43	5.86063	0.185587	31.5677	1.02506e-218	4.34604e-215	S100a9	protein_coding
ENSMUSG00000001025	2112.46	4061.55	163.366	4.54719	0.154404	29.3912	7.1101e-190	2.51212e-186	S100a6	protein_coding
ENSMUSG00000033508	1565.88	3110.24	21.5254	6.84908	0.231548	28.801	2.08356e-182	6.30991e-179	Asprv1	protein_coding
ENSMUSG00000059108	3252.12	6453.65	50.5871	6.66669	0.236907	27.881	4.53293e-171	1.20117e-167	Ifitm6	protein_coding
ENSMUSG00000026822	11639.5	23118.9	160.052	6.81073	0.246383	27.5738	2.29138e-167	5.39722e-164	Lcn2	protein_coding
ENSMUSG00000003484	1424.66	2678.79	170.537	3.90962	0.141953	27.4965	1.93414e-166	4.10019e-163	Cyp4f18	protein_coding
ENSMUSG00000028480	736.631	1375.26	98.0052	3.7532	0.138635	26.9906	1.90664e-160	3.67445e-157	Glipr2	protein_coding
ENSMUSG00000030413	2107.6	3962.18	253.022	3.89579	0.152256	25.5607	4.17887e-144	7.38232e-141	Pglyrp1	protein_coding
ENSMUSG00000048572	1028.77	1991.14	66.4108	4.76672	0.185951	25.4951	2.23383e-143	3.64268e-140	Tmem252	protein_coding
ENSMUSG00000051748	781.294	1547.18	15.408	6.31813	0.241003	25.2832	4.88262e-141	7.39333e-138	Wfdc21	protein_coding
ENSMUSG00000018339	2743.62	4984.1	503.134	3.26213	0.131545	24.7884	1.19666e-135	1.6912e-132	Gpx3	protein_coding
ENSMUSG00000025491	1645.42	3237.57	53.269	5.66783	0.228924	24.5721	2.51211e-133	3.32839e-130	Ifitm1	protein_coding
ENSMUSG00000073418	10992.1	20436.4	1547.81	3.65642	0.149303	24.4864	2.06283e-132	2.57235e-129	C4b	protein_coding
ENSMUSG00000037872	1179.2	2352.96	5.42714	8.05057	0.289372	24.3572	4.86573e-131	5.73048e-128	Ackr1	protein_coding
ENSMUSG00000057191	2670.44	5001.71	339.175	3.80606	0.156594	24.2875	2.65606e-130	2.96347e-127	AB124611	protein_coding
ENSMUSG00000050370	531.763	1023.53	39.9955	4.54444	0.186643	24.1175	1.63651e-128	1.73462e-125	Ch25h	protein_coding
ENSMUSG00000025330	671.288	1299.35	43.2292	4.75496	0.197083	23.9157	2.10119e-126	2.1211e-123	Padi4	protein_coding
ENSMUSG00000006345	626.469	1220.3	32.635	5.02818	0.210288	23.6128	2.84924e-123	2.7455e-120	Ggt1	protein_coding
ENSMUSG00000053846	589.616	1168.47	10.7572	6.36261	0.258833	23.3016	4.2732e-120	3.93859e-117	Lipg	protein_coding
ENSMUSG00000017737	5051.02	9833.56	268.481	4.99744	0.215589	23.154	1.32499e-118	1.17035e-115	Mmp9	protein_coding
ENSMUSG00000044258	668.418	1278.94	57.9004	4.3389	0.187309	23.0315	2.25392e-117	1.91123e-114	Ctla2a	protein_coding
ENSMUSG00000078763	685.714	1290.55	80.8786	3.9008	0.173117	22.4523	1.21536e-111	9.90936e-109	Slfn1	protein_coding
ENSMUSG00000041736	2588.51	4030.81	1146.21	1.80365	0.0848775	21.2483	3.41689e-100	2.68277e-97	Tspo	protein_coding
ENSMUSG00000026728	6167.93	9208.95	3126.91	1.55177	0.0736025	21.0826	1.14781e-98	8.69017e-96	Vim	protein_coding
ENSMUSG00000004864	314.963	613.672	16.254	4.99117	0.234024	20.7489	1.25309e-95	9.16007e-93	Mapk13	protein_coding
ENSMUSG00000021069	2731.88	4785.21	678.563	2.77783	0.134221	20.6909	4.1865e-95	2.95832e-92	Pygl	protein_coding
ENSMUSG00000027068	422.444	828.141	16.7463	5.3303	0.251374	20.645	1.08366e-94	7.41048e-92	Dhrs9	protein_coding
ENSMUSG00000024942	1204.36	1865.69	543.034	1.7703	0.0860831	20.5613	6.09789e-94	4.03966e-91	Capn1	protein_coding
ENSMUSG00000073489	2263.38	3722.85	803.911	2.1909	0.10745	20.387	2.18276e-92	1.40219e-89	Ifi204	protein_coding
ENSMUSG00000027907	743.154	1322.28	164.027	2.96112	0.146254	20.222	6.27076e-91	3.90982e-88	S100a11	protein_coding
ENSMUSG00000004709	2403.7	4680.12	127.281	4.9422	0.244013	20.2056	8.73397e-91	5.29004e-88	Cd244a	protein_coding
ENSMUSG00000030589	1834.67	2844.8	824.533	1.77535	0.0888275	19.9843	7.54949e-89	4.4456e-86	Rasgrp4	protein_coding
ENSMUSG00000020826	393.336	752.514	34.1584	4.29414	0.213049	19.9559	1.33146e-88	7.62856e-86	Nos2	protein_coding
ENSMUSG00000047798	8219.47	16154.1	284.819	5.45781	0.273353	19.9493	1.52024e-88	8.48091e-86	Cd300lf	protein_coding
ENSMUSG00000024014	2645.32	4559.12	731.518	2.60344	0.130956	19.8762	6.54331e-88	3.55671e-85	Pim1	protein_coding
ENSMUSG00000039232	348.498	656.236	40.7608	3.8853	0.194705	19.8035	2.77513e-87	1.47075e-84	Stx11	protein_coding
ENSMUSG00000036256	3360.7	5356.61	1364.79	1.95727	0.0999368	19.5836	2.1329e-85	1.10281e-82	Igfbp7	protein_coding
ENSMUSG00000024659	4096.3	7926.53	266.065	4.66399	0.239756	19.4338	3.99536e-84	2.01661e-81	Anxa1	protein_coding
ENSMUSG00000013974	760.793	1460.2	61.3888	4.37942	0.225424	19.332	2.88782e-83	1.42369e-80	Mcemp1	protein_coding
ENSMUSG00000075705	1995.31	3458.49	532.126	2.6596	0.137544	19.3307	2.96602e-83	1.42902e-80	Msrb1	protein_coding
ENSMUSG00000021091	713.4	1416.13	10.669	6.39859	0.319051	19.204	3.42385e-82	1.61294e-79	Serpina3n	protein_coding
ENSMUSG00000068587	253.702	498.898	8.50589	5.48934	0.269239	19.1977	3.86483e-82	1.7811e-79	Mgam	protein_coding
ENSMUSG00000022584	340.258	644.434	36.0831	4.01142	0.207968	19.1199	1.72421e-81	7.77694e-79	Ly6c2	protein_coding
ENSMUSG00000032484	14571.4	28717.6	425.258	5.62553	0.294711	19.0846	3.39058e-81	1.49744e-78	Ngp	protein_coding
ENSMUSG00000049313	11902.9	19471.4	4334.46	2.14556	0.112756	19.0279	1.00247e-80	4.337e-78	Sorl1	protein_coding
ENSMUSG00000023903	635.928	1213.33	58.5238	4.19762	0.220421	18.948	4.58701e-80	1.9448e-77	Mmp25	protein_coding
ENSMUSG00000037465	1220.81	1943.95	497.663	1.94831	0.10438	18.6615	1.01764e-77	4.23e-75	Klf10	protein_coding
ENSMUSG00000058624	3319	6385.88	252.115	4.44	0.240269	18.461	4.25757e-76	1.7357e-73	Gda	protein_coding
ENSMUSG00000026180	1289.87	2483.14	96.6057	4.45938	0.240871	18.4598	4.3457e-76	1.7382e-73	Cxcr2	protein_coding
ENSMUSG00000074570	738.405	319.475	1157.34	-1.84052	0.0997172	-18.4507	5.14877e-76	2.02127e-73	Cass4	protein_coding
ENSMUSG00000045502	3077.09	5833.17	321.02	4.01928	0.218769	18.3587	2.81202e-75	1.08385e-72	Hcar2	protein_coding
ENSMUSG00000015850	4710.18	9182.49	237.874	4.94669	0.270076	18.2972	8.70415e-75	3.29499e-72	Adamtsl4	protein_coding
ENSMUSG00000042265	1742.36	3415.82	68.9077	5.22756	0.289056	18.0065	1.73329e-72	6.44633e-70	Trem1	protein_coding
ENSMUSG00000052270	615.698	1192.41	38.9872	4.65814	0.257403	17.9489	4.89142e-72	1.78781e-69	Fpr2	protein_coding
ENSMUSG00000069792	1313.87	2342.81	284.934	2.97253	0.165529	17.9462	5.13642e-72	1.84554e-69	Wfdc17	protein_coding
ENSMUSG00000058794	316.109	599.966	32.2533	4.04345	0.22404	17.8742	1.87351e-71	6.61943e-69	Nfe2	protein_coding
ENSMUSG00000046908	438.635	824.022	53.2471	3.80615	0.212519	17.8184	5.08829e-71	1.76831e-68	Ltb4r1	protein_coding
ENSMUSG00000024011	737.852	1355.16	120.546	3.38916	0.190849	17.7256	2.6587e-70	9.0906e-68	Pi16	protein_coding
ENSMUSG00000022548	5015.7	8810.37	1221.04	2.79402	0.158173	17.662	8.22086e-70	2.76625e-67	Apod	protein_coding
ENSMUSG00000021123	380.059	682.123	77.9945	3.0517	0.174238	17.4658	2.6081e-68	8.63894e-66	Rdh12	protein_coding
ENSMUSG00000029082	894.431	1749.94	38.9243	5.09386	0.289722	17.4383	4.22163e-68	1.37684e-65	Bst1	protein_coding
ENSMUSG00000031825	759.522	1392.06	126.979	3.35082	0.192025	17.42	5.82231e-68	1.87011e-65	Crispld2	protein_coding
ENSMUSG00000033684	2361.06	3364.52	1357.6	1.30354	0.0757839	17.2001	2.65297e-66	8.39409e-64	Qsox1	protein_coding
ENSMUSG00000032231	3361.69	5903	820.382	2.78458	0.16527	16.8454	1.1331e-63	3.53244e-61	Anxa2	protein_coding
ENSMUSG00000064246	904.68	1723.4	85.9616	4.11345	0.243686	16.8296	1.47982e-63	4.54647e-61	Chil1	protein_coding
ENSMUSG00000001930	9271.19	16719.4	1822.98	3.10882	0.184842	16.8172	1.82441e-63	5.52509e-61	Vwf	protein_coding
ENSMUSG00000042213	175.243	306.219	44.2674	2.73048	0.163001	16.6662	2.31e-62	6.89715e-60	Zfand4	protein_coding
ENSMUSG00000038612	36533.7	52453.3	20614.2	1.34046	0.0806438	16.6219	4.83726e-62	1.42424e-59	Mcl1	protein_coding
ENSMUSG00000053338	269.135	531.398	6.87234	5.67129	0.320185	16.5792	9.85666e-62	2.86235e-59	Tarm1	protein_coding
ENSMUSG00000028108	3110.44	5945.32	275.568	4.19497	0.252913	16.5733	1.08774e-61	3.07453e-59	Ecm1	protein_coding
ENSMUSG00000031838	11396.6	18461.6	4331.55	2.06563	0.124631	16.5735	1.0825e-61	3.07453e-59	Ifi30	protein_coding
ENSMUSG00000076431	3283.32	1665.5	4901.14	-1.54587	0.0946374	-16.3339	5.66146e-60	1.57917e-57	Sox4	protein_coding
ENSMUSG00000017002	471.972	901.923	42.021	4.17981	0.25515	16.272	1.55963e-59	4.29384e-57	Slpi	protein_coding
ENSMUSG00000072620	3311.64	5340.41	1282.87	2.03182	0.124925	16.263	1.80684e-59	4.91066e-57	Slfn2	protein_coding
ENSMUSG00000059657	499.896	991.701	8.09221	6.08721	0.356836	16.2368	2.76813e-59	7.42804e-57	Stfa2	protein_coding
ENSMUSG00000000157	520.146	1025.43	14.8635	5.4967	0.331503	16.1888	6.04727e-59	1.60245e-56	Itgb2l	protein_coding
ENSMUSG00000002985	186318	301156	71479.5	2.04836	0.126749	16.1608	9.53409e-59	2.49523e-56	Apoe	protein_coding
ENSMUSG00000023045	1697.67	3274.35	120.997	4.45205	0.275786	16.1106	2.15015e-58	5.55867e-56	Soat2	protein_coding
ENSMUSG00000024042	1997.95	3472.61	523.292	2.66956	0.165703	16.1057	2.3261e-58	5.94109e-56	Sik1	protein_coding
ENSMUSG00000032322	641.173	1104.47	177.877	2.57948	0.160265	16.0808	3.4805e-58	8.78371e-56	Pstpip1	protein_coding
ENSMUSG00000022508	1738.75	2494.38	983.117	1.33577	0.0836762	15.9626	2.32971e-57	5.81029e-55	Bcl6	protein_coding
ENSMUSG00000003153	2219.03	3597.28	840.778	2.0688	0.129958	15.9169	4.83529e-57	1.1919e-54	Slc2a3	protein_coding
ENSMUSG00000027360	1496.23	2773.18	219.272	3.51423	0.220931	15.8914	7.26847e-57	1.77108e-54	Hdc	protein_coding
ENSMUSG00000102051	150.796	289.411	12.1808	4.29049	0.266178	15.6372	4.06476e-55	9.79192e-53	Ly6a2	transcribed_unprocessed_pseudogene
ENSMUSG00000030022	644.333	1251.37	37.2979	4.68021	0.297353	15.6185	5.44324e-55	1.29653e-52	Adamts9	protein_coding
ENSMUSG00000058818	4766.49	8370.37	1162.61	2.77519	0.177777	15.6085	6.36879e-55	1.50013e-52	Pirb	protein_coding
ENSMUSG00000031803	254.895	428.69	81.1006	2.36085	0.151111	15.5914	8.32833e-55	1.94013e-52	B3gnt3	protein_coding
ENSMUSG00000036390	257.631	417.611	97.6508	2.06761	0.132651	15.5641	1.27716e-54	2.94289e-52	Gadd45a	protein_coding
ENSMUSG00000026581	950.76	1736.62	164.898	3.27504	0.21018	15.5634	1.29107e-54	2.94295e-52	Sell	protein_coding
ENSMUSG00000043740	1141.73	1939.04	344.416	2.44365	0.156961	15.5621	1.31646e-54	2.96889e-52	B430306N03Rik	protein_coding
ENSMUSG00000022582	246.297	486.056	6.53735	5.54869	0.334514	15.5521	1.53862e-54	3.43339e-52	Ly6g	protein_coding
ENSMUSG00000030142	1435.33	2795.53	75.1405	4.78385	0.309575	15.403	1.56132e-53	3.44776e-51	Clec4e	protein_coding
ENSMUSG00000001156	2720.71	4236.99	1204.42	1.79531	0.116795	15.3704	2.58722e-53	5.65428e-51	Mxd1	protein_coding
ENSMUSG00000029860	7171.34	10226.2	4116.43	1.30521	0.0851628	15.3258	5.13792e-53	1.11142e-50	Zyx	protein_coding
ENSMUSG00000054169	173.473	343.83	3.11581	5.99443	0.331894	15.3059	6.98379e-53	1.49545e-50	Ceacam10	protein_coding
ENSMUSG00000012428	426.07	834.105	18.0352	5.01556	0.322634	15.2691	1.22924e-52	2.60587e-50	Steap4	protein_coding
ENSMUSG00000024066	4076.69	7278.6	874.778	2.96279	0.194472	15.2323	2.1601e-52	4.53387e-50	Xdh	protein_coding
ENSMUSG00000031503	2556.42	4033.45	1079.4	1.87876	0.123376	15.2266	2.35349e-52	4.89133e-50	Col4a2	protein_coding
ENSMUSG00000113136	225.526	433.785	17.2669	4.33092	0.28072	15.1418	8.58503e-52	1.76693e-49	LOC105245440
ENSMUSG00000038007	1966.81	3383.24	550.373	2.55903	0.170369	15.0166	5.71451e-51	1.16483e-48	Acer2	protein_coding
ENSMUSG00000026068	1697.38	3233.05	161.713	4.05536	0.270308	14.9826	9.54761e-51	1.92762e-48	Il18rap	protein_coding
ENSMUSG00000028874	2117.27	3990.82	243.708	3.81461	0.254966	14.9488	1.58633e-50	3.17252e-48	Fgr	protein_coding
ENSMUSG00000026073	4403.06	8759.86	46.2555	6.23268	0.418724	14.9435	1.71617e-50	3.40009e-48	Il1r2	protein_coding
ENSMUSG00000037447	2242.21	3383.33	1101.1	1.60413	0.10777	14.8838	4.20265e-50	8.24926e-48	Arid5a	protein_coding
ENSMUSG00000022661	934.117	1437.93	430.3	1.7218	0.116163	14.8193	1.09977e-49	2.1389e-47	Cd200	protein_coding
ENSMUSG00000071068	1628.74	2689.81	567.676	2.2044	0.148754	14.816	1.15447e-49	2.22488e-47	Treml2	protein_coding
ENSMUSG00000027315	9146.47	13863	4429.94	1.62994	0.110231	14.7864	1.79216e-49	3.4227e-47	Spint1	protein_coding
ENSMUSG00000006731	3493.65	5566.11	1421.18	1.94208	0.13249	14.6573	1.20983e-48	2.28992e-46	B4galnt1	protein_coding
ENSMUSG00000053175	875.334	1647.02	103.646	3.7703	0.256751	14.6534	1.28187e-48	2.40481e-46	Bcl3	protein_coding
ENSMUSG00000060063	13485	18961.4	8008.54	1.23636	0.0849012	14.5623	4.88199e-48	9.07835e-46	Alox5ap	protein_coding
ENSMUSG00000037095	3685.88	7345.38	26.3784	6.40339	0.443912	14.5469	6.10768e-48	1.12588e-45	Lrg1	protein_coding
ENSMUSG00000032776	129.536	239.584	19.4868	3.45186	0.234091	14.5302	7.7985e-48	1.42518e-45	Mctp2	protein_coding
ENSMUSG00000031494	398.995	64.1819	733.809	-3.35668	0.231191	-14.4666	1.96982e-47	3.56908e-45	Cd209a	protein_coding
ENSMUSG00000052749	1307.02	2049.28	564.756	1.83504	0.127431	14.3979	5.33398e-47	9.58263e-45	Trim30b	protein_coding
ENSMUSG00000044103	222.897	418.869	26.9255	3.73904	0.258558	14.3178	1.69463e-46	3.01885e-44	Il1f9	protein_coding
ENSMUSG00000050335	1096.68	1872.25	321.114	2.48169	0.173413	14.3046	2.04734e-46	3.61679e-44	Lgals3	protein_coding
ENSMUSG00000044206	146.653	283.796	9.51018	4.48935	0.305474	14.155	1.73852e-45	3.04585e-43	Vsig4	protein_coding
ENSMUSG00000040322	440.29	701.642	178.938	1.94215	0.137219	14.1447	2.01374e-45	3.49913e-43	Slc25a24	protein_coding
ENSMUSG00000055675	1268	1919.47	616.533	1.62143	0.114862	14.1146	3.08795e-45	5.32206e-43	Kbtbd11	protein_coding
ENSMUSG00000032561	163.054	311.079	15.0303	4.0735	0.28376	14.0606	6.63455e-45	1.13424e-42	Acpp	protein_coding
ENSMUSG00000043939	96.5752	178.551	14.5993	3.43858	0.239573	14.0546	7.22236e-45	1.22485e-42	A530064D06Rik	protein_coding
ENSMUSG00000029135	3018.51	4827.89	1209.12	1.9658	0.140119	14.0284	1.04452e-44	1.75737e-42	Fosl2	protein_coding
ENSMUSG00000009687	2814.95	4681.04	948.867	2.25449	0.161264	13.9784	2.11201e-44	3.5254e-42	Fxyd5	protein_coding
ENSMUSG00000022237	234.062	385.219	82.9055	2.17273	0.155515	13.9469	3.28725e-44	5.44425e-42	Ankrd33b	protein_coding
ENSMUSG00000021886	2962.28	5137.16	787.404	2.62752	0.188639	13.9263	4.38264e-44	7.20214e-42	Gpr65	protein_coding
ENSMUSG00000079597	736.561	1466.72	6.40625	6.24959	0.43201	13.8926	7.02143e-44	1.14498e-41	Cstdc4	protein_coding
ENSMUSG00000042770	2221.61	3464.17	979.054	1.79848	0.129452	13.8918	7.10522e-44	1.1498e-41	Hebp1	protein_coding
ENSMUSG00000096472	762.975	1261.6	264.346	2.20882	0.158973	13.8878	7.50898e-44	1.20593e-41	Cdkn2d	protein_coding
ENSMUSG00000001588	283.026	511.712	54.3409	3.10375	0.222815	13.8765	8.79447e-44	1.40176e-41	Acap1	protein_coding
ENSMUSG00000075602	4226.69	6691.17	1762.21	1.89619	0.137137	13.8263	1.76995e-43	2.80009e-41	Ly6a	protein_coding
ENSMUSG00000029096	1025.5	1666.85	384.14	2.07887	0.150546	13.8049	2.38059e-43	3.73823e-41	Htra3	protein_coding
ENSMUSG00000000682	4247.35	6703.5	1791.21	1.87551	0.136582	13.731	6.61764e-43	1.03152e-40	Cd52	protein_coding
ENSMUSG00000059900	97.3744	181.801	12.9476	3.60205	0.256228	13.7204	7.66094e-43	1.18543e-40	Tmem40	protein_coding
ENSMUSG00000048440	1100.29	1796.8	403.776	2.11289	0.154163	13.7017	9.91648e-43	1.52333e-40	Cyp4f16	protein_coding
ENSMUSG00000063193	367.277	631.002	103.552	2.53481	0.185894	13.6152	3.25442e-42	4.96335e-40	Cd300lb	protein_coding
ENSMUSG00000060591	966.414	1702.47	230.36	2.78684	0.204761	13.6008	3.95868e-42	5.99429e-40	Ifitm2	protein_coding
ENSMUSG00000032359	29326.2	38680.2	19972.1	0.949893	0.069923	13.5848	4.92739e-42	7.40821e-40	Ctsh	protein_coding
ENSMUSG00000022146	682.088	1058.79	305.386	1.7689	0.130319	13.5696	6.06321e-42	9.05169e-40	Osmr	protein_coding
ENSMUSG00000060470	156.262	293.154	19.3698	3.68384	0.268191	13.5415	8.89535e-42	1.31869e-39	Adgrg3	protein_coding
ENSMUSG00000027435	1862.03	2564.06	1160.01	1.13807	0.0841916	13.5171	1.23884e-41	1.82377e-39	Cd93	protein_coding
ENSMUSG00000058396	120.767	226.108	15.4264	3.64308	0.266424	13.4182	4.72769e-41	6.91188e-39	Gpr182	protein_coding
ENSMUSG00000028678	318.168	608.107	28.2289	4.07781	0.301619	13.397	6.29447e-41	9.13949e-39	Kif2c	protein_coding
ENSMUSG00000073490	2220.3	3578.37	862.226	2.01553	0.150833	13.361	1.02139e-40	1.47295e-38	Ifi207	protein_coding
ENSMUSG00000023206	2541.27	3922.26	1160.28	1.733	0.13049	13.2797	3.03584e-40	4.34843e-38	Il15ra	protein_coding
ENSMUSG00000026220	206.173	395.27	17.0763	4.15452	0.307905	13.2701	3.45153e-40	4.91067e-38	Slc16a14	protein_coding
ENSMUSG00000046223	2074.45	3693.97	454.928	2.90175	0.219554	13.212	7.47648e-40	1.05663e-37	Plaur	protein_coding
ENSMUSG00000058655	10698.2	13486.7	7909.65	0.767675	0.0583535	13.1556	1.58073e-39	2.2192e-37	Eif4b	protein_coding
ENSMUSG00000054855	328.874	622.015	35.7334	3.82657	0.289097	13.1483	1.74151e-39	2.42883e-37	Rnd1	protein_coding
ENSMUSG00000050105	268.095	438.447	97.7438	2.12245	0.161219	13.1471	1.76853e-39	2.45039e-37	Grrp1	protein_coding
ENSMUSG00000005338	169.442	306.444	32.4411	3.0974	0.234206	13.1351	2.07322e-39	2.8539e-37	Cadm3	protein_coding
ENSMUSG00000055639	223.951	386.994	60.9088	2.58362	0.196307	13.1239	2.40177e-39	3.28485e-37	Dach1	protein_coding
ENSMUSG00000039994	304.204	488.389	120.019	1.98962	0.151531	13.117	2.63171e-39	3.57625e-37	Timeless	protein_coding
ENSMUSG00000040809	7265.58	14342.5	188.658	5.27276	0.403816	13.112	2.81238e-39	3.79743e-37	Chil3	protein_coding
ENSMUSG00000022902	911.842	1822.69	0.993969	8.03689	0.427857	13.1071	2.99724e-39	4.02143e-37	Stfa2	protein_coding
ENSMUSG00000072966	847.791	261.286	1434.3	-2.38952	0.182956	-13.0535	6.07331e-39	8.09736e-37	Gprasp2	protein_coding
ENSMUSG00000030048	138.242	9.15533	267.328	-4.38537	0.323962	-13.0418	7.07297e-39	9.37124e-37	Gkn3	protein_coding
ENSMUSG00000033880	10713.7	14176	7251.29	0.962874	0.0742642	12.9655	1.92067e-38	2.52897e-36	Lgals3bp	protein_coding
ENSMUSG00000029321	666.358	1195.13	137.585	2.98165	0.229799	12.9585	2.10262e-38	2.75145e-36	Slc10a6	protein_coding
ENSMUSG00000030103	757.957	1172.07	343.84	1.74273	0.134456	12.958	2.11637e-38	2.75245e-36	Bhlhe40	protein_coding
ENSMUSG00000023473	135.997	260.667	11.3277	4.13845	0.311498	12.9285	3.10972e-38	4.01969e-36	Celsr3	protein_coding
ENSMUSG00000053113	37496.3	64858.2	10134.4	2.58969	0.201384	12.8594	7.61292e-38	9.78099e-36	Socs3	protein_coding
ENSMUSG00000033220	6697.4	9326.7	4068.1	1.18874	0.0926427	12.8313	1.09472e-37	1.39801e-35	Rac2	protein_coding
ENSMUSG00000032496	6860.16	13434.7	285.648	4.82885	0.377166	12.8257	1.17707e-37	1.49418e-35	Ltf	protein_coding
ENSMUSG00000000204	3191.84	6262.99	120.686	4.91758	0.383855	12.8241	1.20144e-37	1.51603e-35	Slfn4	protein_coding
ENSMUSG00000022565	2335.52	3173.34	1497.7	1.07745	0.084104	12.8106	1.42985e-37	1.79357e-35	Plec	protein_coding
ENSMUSG00000039616	224.889	369.281	80.4959	2.14862	0.16787	12.7774	2.19313e-37	2.73483e-35	Mocos	protein_coding
ENSMUSG00000003161	3077.42	3919.26	2235.58	0.807	0.0631637	12.7762	2.22725e-37	2.76114e-35	Sri	protein_coding
ENSMUSG00000022332	1090.19	428.762	1751.63	-1.98929	0.156116	-12.7389	3.59301e-37	4.42838e-35	Khdrbs3	protein_coding
ENSMUSG00000027961	342.443	60.3784	624.508	-3.19081	0.25045	-12.6957	6.24599e-37	7.65368e-35	Lrrc39	protein_coding
ENSMUSG00000025473	1902.65	3484.36	320.934	3.25239	0.256083	12.6942	6.36819e-37	7.75858e-35	Adam8	protein_coding
ENSMUSG00000011256	511.841	861.213	162.47	2.34008	0.184829	12.6502	1.11563e-36	1.35144e-34	Adam19	protein_coding
ENSMUSG00000031502	3518.18	5564.75	1471.62	1.88458	0.14923	12.628	1.48062e-36	1.78339e-34	Col4a1	protein_coding
ENSMUSG00000074417	98.8266	190.146	7.50663	4.22029	0.319769	12.6188	1.66241e-36	1.99104e-34	Pira11	protein_coding
ENSMUSG00000031824	1964.93	3020.89	908.969	1.70718	0.135399	12.6074	1.92333e-36	2.2906e-34	6430548M08Rik	protein_coding
ENSMUSG00000040339	16484.1	10414	22554.2	-1.10815	0.08791	-12.6054	1.97153e-36	2.33488e-34	Fam102b	protein_coding
ENSMUSG00000025804	2090.82	3173.64	1007.99	1.63232	0.129865	12.5684	3.14937e-36	3.70908e-34	Ccr1	protein_coding
ENSMUSG00000026837	436.805	788.291	85.3197	3.0503	0.24247	12.553	3.82877e-36	4.48431e-34	Col5a1	protein_coding
ENSMUSG00000040026	15403.4	30794.9	12.0031	4.64043	0.547058	12.5346	4.82546e-36	5.62061e-34	Saa3	protein_coding
ENSMUSG00000035493	9052.03	13860	4244.09	1.68287	0.134294	12.531	5.05489e-36	5.82508e-34	Tgfbi	protein_coding
ENSMUSG00000051212	4674.88	3558.6	5791.17	-0.700572	0.0559071	-12.5309	5.05597e-36	5.82508e-34	Gpr183	protein_coding
ENSMUSG00000059089	5088.87	9589.41	588.331	3.72242	0.297534	12.5099	6.58763e-36	7.54871e-34	Fcgr4	protein_coding
ENSMUSG00000008318	1362.31	2280.19	444.429	2.29413	0.183672	12.4869	8.80118e-36	1.0031e-33	Relt	protein_coding
ENSMUSG00000022802	2084.86	3192.95	976.768	1.68364	0.134973	12.4728	1.05018e-35	1.19052e-33	Lmln	protein_coding
ENSMUSG00000033213	186.878	367.169	6.58626	4.97496	0.380502	12.4632	1.18468e-35	1.33586e-33	AA467197	protein_coding
ENSMUSG00000024053	2042.59	3727.79	357.399	3.19623	0.257217	12.4209	2.01276e-35	2.2576e-33	Emilin2	protein_coding
ENSMUSG00000056413	1569.85	2218.83	920.861	1.25852	0.101671	12.3777	3.45288e-35	3.8525e-33	Adap1	protein_coding
ENSMUSG00000040613	3857.07	4896.32	2817.81	0.794201	0.0641858	12.3734	3.64228e-35	4.04255e-33	Apobec1	protein_coding
ENSMUSG00000001783	8592.29	12118.6	5065.96	1.24804	0.101199	12.3325	6.05392e-35	6.68422e-33	Rtcb	protein_coding
ENSMUSG00000036006	1735.35	3099.37	371.326	2.91949	0.236805	12.3237	6.74867e-35	7.4127e-33	Ripor2	protein_coding
ENSMUSG00000115230	180.427	69.1612	291.693	-2.02486	0.165022	-12.2448	1.79019e-34	1.95619e-32
ENSMUSG00000035711	5356.89	7292.37	3421.42	1.08489	0.0886216	12.2417	1.86158e-34	2.02378e-32	Dok3	protein_coding
ENSMUSG00000047907	226.145	344.147	108.144	1.64822	0.134842	12.2122	2.67719e-34	2.89559e-32	Tshz2	protein_coding
ENSMUSG00000022026	712.81	1264.67	160.953	2.84079	0.232973	12.1814	3.90596e-34	4.20317e-32	Olfm4	protein_coding
ENSMUSG00000021477	59017	87200.8	30833.3	1.48211	0.121924	12.1559	5.33556e-34	5.71256e-32	Ctsl	protein_coding
ENSMUSG00000037992	495.631	839.431	151.831	2.38896	0.196455	12.1495	5.77243e-34	6.14923e-32	Rara	protein_coding
ENSMUSG00000033147	208.055	355.529	60.5801	2.46967	0.203012	12.133	7.06247e-34	7.48586e-32	Slc22a15	protein_coding
ENSMUSG00000004665	1882.21	2782.84	981.584	1.48536	0.122484	12.1262	7.67204e-34	8.09152e-32	Cnn2	protein_coding
ENSMUSG00000024235	2811.6	4713.56	909.644	2.30315	0.190726	12.0742	1.4464e-33	1.51793e-31	Map3k8	protein_coding
ENSMUSG00000039062	376.331	605.902	146.76	2.00005	0.166021	12.0378	2.24895e-33	2.34855e-31	Anpep	protein_coding
ENSMUSG00000040693	85.6639	165.245	6.08232	4.26125	0.335404	12.0159	2.93082e-33	3.04561e-31	Slco4c1	protein_coding
ENSMUSG00000097636	241.339	405.995	76.6823	2.33064	0.194255	11.9751	4.79608e-33	4.95961e-31		lincRNA
ENSMUSG00000066682	254.496	481.905	27.0869	3.79368	0.314206	11.9719	4.98733e-33	5.13235e-31	Pilrb2	protein_coding
ENSMUSG00000005087	1694.37	3082.13	306.617	3.13801	0.26212	11.9658	5.36942e-33	5.49886e-31	Cd44	protein_coding
ENSMUSG00000005142	69759.1	89274.7	50243.5	0.826199	0.069099	11.9567	5.98743e-33	6.10228e-31	Man2b1	protein_coding
ENSMUSG00000009585	6941.35	9732.04	4150.65	1.2191	0.10199	11.9531	6.25853e-33	6.34807e-31	Apobec3	protein_coding
ENSMUSG00000044562	745.654	1124.05	367.253	1.59018	0.133343	11.923	8.98177e-33	9.06688e-31	Rasip1	protein_coding
ENSMUSG00000039701	478.718	684.998	272.438	1.31866	0.110745	11.9044	1.12316e-32	1.12843e-30	Usp53	protein_coding
ENSMUSG00000075225	420.691	122.426	718.956	-2.46246	0.206824	-11.891	1.31817e-32	1.31811e-30	Ccdc162	protein_coding
ENSMUSG00000003541	5148.53	9152.67	1144.38	2.85624	0.240405	11.8797	1.50838e-32	1.50123e-30	Ier3	protein_coding
ENSMUSG00000027398	8276.35	14495.3	2057.36	2.69677	0.227688	11.8436	2.32309e-32	2.30127e-30	Il1b	protein_coding
ENSMUSG00000045551	597.926	1120.17	75.6806	3.58217	0.302041	11.8304	2.7182e-32	2.68014e-30	Fpr1	protein_coding
ENSMUSG00000051397	63.8607	121.552	6.16928	3.92645	0.313915	11.8248	2.9052e-32	2.85127e-30	Tacstd2	protein_coding
ENSMUSG00000036427	8692.35	11647.1	5737.59	1.01548	0.0860216	11.8049	3.68431e-32	3.59925e-30	Gpi1	protein_coding
ENSMUSG00000064147	274.235	499.572	48.8974	3.1532	0.266171	11.8	3.90442e-32	3.79678e-30	Rab44	protein_coding
ENSMUSG00000040564	125.235	227.199	23.2701	3.09415	0.260316	11.774	5.31637e-32	5.1462e-30	Apoc1	protein_coding
ENSMUSG00000060131	461.907	836.051	87.7623	3.0661	0.260607	11.7417	7.79098e-32	7.50732e-30	Atp8b4	protein_coding
ENSMUSG00000032038	1222.43	1607.92	836.941	0.937226	0.0799556	11.7214	9.90596e-32	9.5021e-30	St3gal4	protein_coding
ENSMUSG00000031029	5684.11	7102.57	4265.65	0.733126	0.0625639	11.718	1.03096e-31	9.84475e-30	Eif3f	protein_coding
ENSMUSG00000025503	5348.73	6856.74	3840.72	0.832657	0.0712723	11.6827	1.5629e-31	1.48574e-29	Taldo1	protein_coding
ENSMUSG00000009633	280.022	489.695	70.3486	2.67962	0.229048	11.6718	1.77633e-31	1.68109e-29	G0s2	protein_coding
ENSMUSG00000024236	2568.65	3630.81	1506.5	1.25719	0.107897	11.6514	2.25781e-31	2.12726e-29	Svil	protein_coding
ENSMUSG00000063856	8892.6	12473.8	5311.41	1.22083	0.105038	11.6226	3.16438e-31	2.96821e-29	Gpx1	protein_coding
ENSMUSG00000030069	380.435	760.869	0	8.17398	0.413471	11.6219	3.18845e-31	2.97762e-29	Prok2	protein_coding
ENSMUSG00000074677	116.484	218.374	14.5943	3.58491	0.303549	11.6059	3.84833e-31	3.57811e-29	Sirpb1c	protein_coding
ENSMUSG00000056498	917.535	1718.3	116.773	3.56435	0.307211	11.5859	4.85637e-31	4.49564e-29	Tmem154	protein_coding
ENSMUSG00000021866	822.524	1122.78	522.268	1.09711	0.0947327	11.5801	5.19692e-31	4.78998e-29	Anxa11	protein_coding
ENSMUSG00000021003	4037.98	5718.93	2357.04	1.26653	0.109386	11.5783	5.30732e-31	4.87055e-29	Galc	protein_coding
ENSMUSG00000025701	5450.27	8478.45	2422.08	1.77352	0.153424	11.5592	6.63149e-31	6.05952e-29	Alox5	protein_coding
ENSMUSG00000015027	1012	1448.63	575.371	1.31823	0.114606	11.5012	1.30169e-30	1.18431e-28	Galns	protein_coding
ENSMUSG00000112023	2075.23	3751	399.469	3.04188	0.264478	11.4976	1.35665e-30	1.22905e-28	Lilr4b
ENSMUSG00000039176	7690.89	10360.6	5021.14	1.03822	0.0903693	11.4886	1.50598e-30	1.35853e-28	Polg	protein_coding
ENSMUSG00000025355	447.281	823.267	71.2963	3.28455	0.285178	11.4881	1.51431e-30	1.36025e-28	Mmp19	protein_coding
ENSMUSG00000027346	6165.86	8491.44	3840.28	1.13594	0.0989327	11.4818	1.62894e-30	1.45705e-28	Gpcpd1	protein_coding
ENSMUSG00000029322	890.259	1664.44	116.078	3.52955	0.307119	11.4762	1.73802e-30	1.54808e-28	Plac8	protein_coding
ENSMUSG00000024727	106.283	176.907	35.6593	2.2436	0.194612	11.4755	1.7508e-30	1.55293e-28	Trpm6	protein_coding
ENSMUSG00000034641	789.753	1403.03	176.474	2.83753	0.248264	11.4197	3.33446e-30	2.9453e-28	Cd300ld	protein_coding
ENSMUSG00000024885	1553.76	2334.1	773.421	1.56927	0.137529	11.4094	3.75099e-30	3.29947e-28	Aldh3b1	protein_coding
ENSMUSG00000031722	5121.24	10068.2	174.261	4.81519	0.424535	11.4085	3.79161e-30	3.32142e-28	Hp	protein_coding
ENSMUSG00000026193	9934.43	16065.7	3803.11	2.02585	0.177589	11.4073	3.84517e-30	3.35447e-28	Fn1	protein_coding
ENSMUSG00000024774	57.5196	111.087	3.95218	4.28066	0.341785	11.3853	4.95254e-30	4.30283e-28	Ankrd22	protein_coding
ENSMUSG00000027447	324313	183458	465167	-1.32759	0.117402	-11.3081	1.19709e-29	1.0358e-27	Cst3	protein_coding
ENSMUSG00000026271	2405.81	3905	906.624	2.05046	0.18135	11.3054	1.23367e-29	1.06311e-27	Gpr35	protein_coding
ENSMUSG00000064065	1307.2	1923.66	690.738	1.45806	0.129006	11.3012	1.29457e-29	1.11108e-27	Ipcef1	protein_coding
ENSMUSG00000072720	1414.63	372.305	2456.95	-2.60251	0.230868	-11.2683	1.88097e-29	1.60785e-27	Myo18b	protein_coding
ENSMUSG00000024334	630.648	431.162	830.135	-0.941921	0.0837197	-11.2498	2.32109e-29	1.97609e-27	H2-Oa	protein_coding
ENSMUSG00000036067	492.453	875.646	109.259	2.84255	0.252497	11.2415	2.54906e-29	2.1615e-27	Slc2a6	protein_coding
ENSMUSG00000041754	229.338	439.405	19.2712	4.00276	0.352068	11.2366	2.69653e-29	2.27744e-27	Trem3	protein_coding
ENSMUSG00000030536	6230.51	9672.77	2788.24	1.75921	0.156598	11.2336	2.78951e-29	2.34662e-27	Iqgap1	protein_coding
ENSMUSG00000036002	2134.55	2681.48	1587.62	0.753155	0.067165	11.2134	3.50635e-29	2.93799e-27	Fam214b	protein_coding
ENSMUSG00000030054	375.198	100.889	649.506	-2.56967	0.228989	-11.2042	3.88909e-29	3.24586e-27	Gp9	protein_coding
ENSMUSG00000030747	570.367	1031.8	108.934	3.04174	0.271294	11.195	4.31394e-29	3.58633e-27	Dgat2	protein_coding
ENSMUSG00000032125	710.342	1019.25	401.436	1.32999	0.118892	11.1849	4.83351e-29	4.00256e-27	Robo4	protein_coding
ENSMUSG00000024513	2355.66	2939.41	1771.91	0.727357	0.0651188	11.1696	5.74531e-29	4.7391e-27	Mbd2	protein_coding
ENSMUSG00000008540	505.661	801.67	209.652	1.89015	0.169265	11.1615	6.29069e-29	5.16885e-27	Mgst1	protein_coding
ENSMUSG00000085912	150.687	51.248	250.126	-2.21819	0.198594	-11.136	8.38161e-29	6.8603e-27	Trp53cor1	lincRNA
ENSMUSG00000014543	67.8772	132.284	3.47045	4.5472	0.368129	11.126	9.37907e-29	7.64719e-27	Klra17	protein_coding
ENSMUSG00000023800	213.755	356.199	71.3111	2.24567	0.201621	11.1167	1.04047e-28	8.45094e-27	Tiam2	protein_coding
ENSMUSG00000041608	179.101	296.012	62.19	2.18074	0.19588	11.1084	1.14238e-28	9.24327e-27	Entpd3	protein_coding
ENSMUSG00000031146	105.947	185.396	26.4989	2.67391	0.239245	11.0957	1.31613e-28	1.06086e-26	Plp2	protein_coding
ENSMUSG00000042821	107.388	205.225	9.5515	3.9428	0.345815	11.084	1.50057e-28	1.20494e-26	Snai1	protein_coding
ENSMUSG00000028211	4357.81	6706.12	2009.51	1.70558	0.154147	11.0641	1.87267e-28	1.49807e-26	Trp53inp1	protein_coding
ENSMUSG00000025492	2206.43	3439.94	972.928	1.78378	0.161602	11.0372	2.52781e-28	2.01455e-26	Ifitm3	protein_coding
ENSMUSG00000021591	713.429	1046.86	380.001	1.44144	0.130601	11.035	2.58924e-28	2.05578e-26	Glrx	protein_coding
ENSMUSG00000041134	642.507	966.82	318.194	1.57604	0.142859	11.0296	2.75109e-28	2.17613e-26	Cyyr1	protein_coding
ENSMUSG00000058755	2776.79	4420.5	1133.08	1.91592	0.173739	11.0267	2.84043e-28	2.23845e-26	Osm	protein_coding
ENSMUSG00000030165	116.328	27.7743	204.881	-2.73588	0.246618	-11.0131	3.30339e-28	2.59365e-26	Klrd1	protein_coding
ENSMUSG00000034614	2713.79	4744.63	682.956	2.66129	0.241724	11.0076	3.51159e-28	2.73685e-26	Pik3ip1	protein_coding
ENSMUSG00000044734	620.247	1170.7	69.7933	3.67292	0.332881	11.0077	3.5067e-28	2.73685e-26	Serpinb1a	protein_coding
ENSMUSG00000053101	327.415	581.33	73.4996	2.81921	0.255673	11.0021	3.73493e-28	2.90025e-26	Gpr141	protein_coding
ENSMUSG00000041112	12345.5	8122.85	16568.2	-1.02122	0.093323	-10.9428	7.19045e-28	5.56315e-26	Elmo1	protein_coding
ENSMUSG00000071064	447.949	289.777	606.121	-1.05621	0.0965529	-10.9372	7.65416e-28	5.90039e-26	Zfp827	protein_coding
ENSMUSG00000040907	1149.83	1767.03	532.638	1.69695	0.155517	10.91	1.03283e-27	7.93295e-26	Atp1a3	protein_coding
ENSMUSG00000018752	112.402	187.04	37.7632	2.23061	0.203705	10.9053	1.0874e-27	8.32193e-26	Tnfsfm13	protein_coding
ENSMUSG00000090698	726.356	1197.78	254.93	2.15981	0.198745	10.8623	1.74275e-27	1.32894e-25	Apold1	protein_coding
ENSMUSG00000032369	391.431	673.671	109.192	2.50902	0.230839	10.8552	1.88391e-27	1.43143e-25	Plscr1	protein_coding
ENSMUSG00000062031	521.864	702.214	341.513	1.03073	0.0949959	10.8489	2.0184e-27	1.52815e-25	Pgghg	protein_coding
ENSMUSG00000022218	480.894	841.841	119.948	2.66916	0.24578	10.8467	2.06724e-27	1.55956e-25	Tgm1	protein_coding
ENSMUSG00000047139	827.738	1394.49	260.99	2.32702	0.214527	10.8421	2.17386e-27	1.63417e-25	Cd24a	protein_coding
ENSMUSG00000037685	20722.7	27978.2	13467.3	1.04698	0.0966857	10.8287	2.5179e-27	1.88611e-25	Atp8a1	protein_coding
ENSMUSG00000009772	3250.27	4970.35	1530.19	1.66682	0.154521	10.7864	3.98934e-27	2.97782e-25	Nuak2	protein_coding
ENSMUSG00000035828	1657.65	2411.43	903.867	1.39626	0.129494	10.7817	4.20185e-27	3.12544e-25	Pim3	protein_coding
ENSMUSG00000000244	564.112	773.679	354.545	1.11512	0.103543	10.7682	4.86367e-27	3.60507e-25	Tspan32	protein_coding
ENSMUSG00000042759	3361.22	4668.69	2053.75	1.17345	0.109091	10.7564	5.52851e-27	4.08359e-25	Apobr	protein_coding
ENSMUSG00000029570	4236.25	5500.58	2971.91	0.883255	0.0822282	10.7414	6.50432e-27	4.78768e-25	Lfng	protein_coding
ENSMUSG00000054690	433.361	623.116	243.607	1.33781	0.124599	10.734	7.04648e-27	5.1688e-25	Emcn	protein_coding
ENSMUSG00000035673	10055.1	15314.7	4795.57	1.64334	0.153768	10.687	1.17145e-26	8.56329e-25	Sbno2	protein_coding
ENSMUSG00000067274	9386.35	12620	6152.68	1.02867	0.0965939	10.6493	1.75589e-26	1.27915e-24	Rplp0	protein_coding
ENSMUSG00000066684	255.149	486.763	23.5356	3.85755	0.35938	10.6432	1.87518e-26	1.36136e-24	Pilrb1	protein_coding
ENSMUSG00000032120	1962.03	2522.27	1401.78	0.842867	0.0792415	10.6365	2.01559e-26	1.45831e-24	C2cd2l	protein_coding
ENSMUSG00000027219	295.603	560.378	30.8282	3.72342	0.349627	10.5839	3.53834e-26	2.55134e-24	Slc28a2	protein_coding
ENSMUSG00000040612	1449.07	1892.69	1005.46	0.90758	0.0858281	10.5741	3.93097e-26	2.82484e-24	Ildr2	protein_coding
ENSMUSG00000030427	95.615	166.031	25.199	2.58642	0.243435	10.5479	5.196e-26	3.72128e-24	Lilra6	protein_coding
ENSMUSG00000022246	889.265	1284.38	494.146	1.35875	0.128937	10.5368	5.84465e-26	4.17174e-24	Rai14	protein_coding
ENSMUSG00000020357	372.721	555.776	189.667	1.52697	0.144977	10.5282	6.40202e-26	4.55424e-24	Flt4	protein_coding
ENSMUSG00000034993	1409.91	1820.82	998.991	0.861239	0.0818889	10.5169	7.22322e-26	5.12124e-24	Vat1	protein_coding
ENSMUSG00000020682	246.242	102.566	389.918	-1.87128	0.177753	-10.5154	7.33612e-26	5.18395e-24	Mmp28	protein_coding
ENSMUSG00000038775	208.448	339.42	77.476	2.06233	0.195829	10.5148	7.38328e-26	5.19994e-24	Vill	protein_coding
ENSMUSG00000037638	178.93	285.178	72.6825	1.91991	0.182408	10.5085	7.89768e-26	5.5438e-24	Zbtb42	protein_coding
ENSMUSG00000021493	407.45	596.321	218.578	1.42578	0.135712	10.5027	8.39805e-26	5.87559e-24	Pdlim7	protein_coding
ENSMUSG00000032202	4269.94	5729.53	2810.35	1.02014	0.0973465	10.4794	1.0747e-25	7.49426e-24	Rab27a	protein_coding
ENSMUSG00000031400	4335.75	5719.29	2952.21	0.947949	0.0904768	10.4771	1.10016e-25	7.64662e-24	G6pdx	protein_coding
ENSMUSG00000040732	459.696	628.93	290.463	1.10545	0.105665	10.4601	1.31671e-25	9.1219e-24	Erg	protein_coding
ENSMUSG00000028862	1795.94	3145.98	445.901	2.66592	0.255046	10.4499	1.46756e-25	1.01338e-23	Map3k6	protein_coding
ENSMUSG00000058470	205.006	356.28	53.7313	2.59073	0.247355	10.4435	1.56911e-25	1.07999e-23	Gm8369	protein_coding
ENSMUSG00000020642	357.789	631.191	84.3862	2.73829	0.26232	10.4201	2.00808e-25	1.37765e-23	Rnf144a	protein_coding
ENSMUSG00000010067	2001.26	2512.45	1490.07	0.750261	0.0720495	10.413	2.16339e-25	1.47941e-23	Rassf1	protein_coding
ENSMUSG00000019066	590.414	906.424	274.403	1.68856	0.162121	10.4122	2.18027e-25	1.48616e-23	Rab3d	protein_coding
ENSMUSG00000115946	46.1908	88.0315	4.35	3.84277	0.34266	10.4059	2.33026e-25	1.5833e-23
ENSMUSG00000086765	259.673	449.633	69.7135	2.55305	0.245308	10.3852	2.89679e-25	1.96195e-23	Gm11827	lincRNA
ENSMUSG00000061981	1518.22	2168.57	867.871	1.30457	0.125687	10.3789	3.09479e-25	2.08938e-23	Flot2	protein_coding
ENSMUSG00000037280	1066.38	1910.75	222.002	2.89924	0.280367	10.3346	4.91275e-25	3.28765e-23	Galnt6	protein_coding
ENSMUSG00000048534	369.573	652.039	87.1081	2.73323	0.264006	10.3351	4.88794e-25	3.28765e-23	Jaml	protein_coding
ENSMUSG00000074886	2988.43	4206.29	1770.57	1.23395	0.119397	10.3346	4.9162e-25	3.28765e-23	Grk6	protein_coding
ENSMUSG00000021957	6589.27	8407.17	4771.37	0.81316	0.0788204	10.3166	5.93047e-25	3.95346e-23	Tkt	protein_coding
ENSMUSG00000091811	1200.92	1581.14	820.707	0.940078	0.0911571	10.3123	6.19938e-25	4.11977e-23	Inafm1	protein_coding
ENSMUSG00000034165	4229.46	5524.3	2934.62	0.907262	0.0880216	10.3072	6.53996e-25	4.33252e-23	Ccnd3	protein_coding
ENSMUSG00000029338	586.885	894.284	279.486	1.64338	0.159463	10.3029	6.83899e-25	4.5165e-23	Antxr2	protein_coding
ENSMUSG00000037679	2483.46	4314.25	652.675	2.58256	0.25074	10.2981	7.1897e-25	4.73337e-23	Inf2	protein_coding
ENSMUSG00000020372	19669.2	25872.6	13465.8	0.9359	0.0909807	10.2868	8.08386e-25	5.30556e-23	Rack1	protein_coding
ENSMUSG00000052560	196.89	297.102	96.6779	1.58656	0.154114	10.2853	8.20498e-25	5.36843e-23	Cpne8	protein_coding
ENSMUSG00000034987	846.029	550.738	1141.32	-1.04153	0.101325	-10.2782	8.83428e-25	5.76239e-23	Hrh2	protein_coding
ENSMUSG00000025068	1226.22	1804.77	647.664	1.45479	0.141632	10.2706	9.56194e-25	6.2179e-23	Gsto1	protein_coding
ENSMUSG00000037936	1966.62	2584.6	1348.65	0.931877	0.0907385	10.2697	9.65073e-25	6.25645e-23	Scarb1	protein_coding
ENSMUSG00000071713	9775.9	15230.2	4321.6	1.77345	0.172947	10.2541	1.13396e-24	7.3289e-23	Csf2rb	protein_coding
ENSMUSG00000030748	16548.2	25796.2	7300.2	1.77698	0.173402	10.2477	1.21232e-24	7.81157e-23	Il4ra	protein_coding
ENSMUSG00000059498	56237	73453.1	39021	0.906883	0.0885942	10.2364	1.36264e-24	8.75354e-23	Fcgr3	protein_coding
ENSMUSG00000026580	357.661	713.598	1.72402	5.55354	0.503858	10.2276	1.49223e-24	9.55703e-23	Selp	protein_coding
ENSMUSG00000036875	1309.66	2352.03	267.293	2.92043	0.285923	10.2092	1.80304e-24	1.15128e-22	Dna2	protein_coding
ENSMUSG00000043832	4681.76	6041	3322.53	0.857461	0.0840696	10.1993	1.99622e-24	1.27081e-22	Clec4a3	protein_coding
ENSMUSG00000038894	3165.6	4619.91	1711.28	1.41061	0.138544	10.1813	2.40267e-24	1.52498e-22	Irs2	protein_coding
ENSMUSG00000004328	1502.98	2579.87	426.103	2.47076	0.243046	10.163	2.89958e-24	1.83487e-22	Hif3a	protein_coding
ENSMUSG00000023913	6127.99	10512.5	1743.49	2.46583	0.242694	10.1598	2.99712e-24	1.89095e-22	Pla2g7	protein_coding
ENSMUSG00000022623	616.117	862.186	370.048	1.2069	0.118919	10.1475	3.39905e-24	2.13818e-22	Shank3	protein_coding
ENSMUSG00000049130	10358.3	16980.8	3735.72	2.10719	0.208229	10.1194	4.5326e-24	2.8428e-22	C5ar1	protein_coding
ENSMUSG00000078945	5947.53	7890.54	4004.51	0.971242	0.095993	10.1178	4.6087e-24	2.882e-22	Naip2	protein_coding
ENSMUSG00000036622	10845.6	15875.9	5815.26	1.42594	0.141061	10.1085	5.06422e-24	3.15754e-22	Atp13a2	protein_coding
ENSMUSG00000113701	107.833	214.416	1.24984	5.67672	0.431503	10.1062	5.18751e-24	3.22493e-22	B230303A05Rik
ENSMUSG00000071562	227.117	453.503	0.730048	6.65485	0.440944	10.0947	5.82877e-24	3.61299e-22	Stfa1	protein_coding
ENSMUSG00000050966	67.2149	131.945	2.48531	4.69939	0.40872	10.0888	6.19308e-24	3.82761e-22	Lin28a	protein_coding
ENSMUSG00000022283	18917.7	24598.8	13236.6	0.8885	0.0881441	10.0801	6.76804e-24	4.1708e-22	Pabpc1	protein_coding
ENSMUSG00000039191	2786.42	3956.35	1616.5	1.27454	0.126461	10.0782	6.89748e-24	4.23825e-22	Rbpj	protein_coding
ENSMUSG00000022376	158.748	38.0045	279.492	-2.69867	0.266824	-10.0664	7.77893e-24	4.76605e-22	Adcy8	protein_coding
ENSMUSG00000019997	449.006	708.389	189.624	1.84928	0.183672	10.0634	8.0196e-24	4.89935e-22	Ccn2	protein_coding
ENSMUSG00000021903	694.704	1144.91	244.501	2.14378	0.21351	10.0362	1.05624e-23	6.43428e-22	Galnt15	protein_coding
ENSMUSG00000024590	828.481	1206.41	450.552	1.39796	0.139296	10.0346	1.0739e-23	6.52307e-22	Lmnb1	protein_coding
ENSMUSG00000004626	5046.72	6196.65	3896.8	0.666782	0.0664731	10.0308	1.11605e-23	6.75975e-22	Stxbp2	protein_coding
ENSMUSG00000026600	6817.85	8720.45	4915.24	0.822716	0.0820511	10.0268	1.16192e-23	7.01752e-22	Soat1	protein_coding
ENSMUSG00000027900	8889.72	12470	5309.43	1.21725	0.121558	10.0137	1.32732e-23	7.97107e-22	Dram2	protein_coding
ENSMUSG00000032860	383.936	722.5	45.3707	3.54712	0.352983	10.0138	1.32542e-23	7.97107e-22	P2ry2	protein_coding
ENSMUSG00000001227	1517.28	2741.85	292.706	2.98207	0.298435	9.98873	1.70753e-23	1.02254e-21	Sema6b	protein_coding
ENSMUSG00000024456	3991.35	5799.94	2182.75	1.388	0.138961	9.98822	1.71644e-23	1.02498e-21	Diaph1	protein_coding
ENSMUSG00000045382	789.01	1211.49	366.534	1.68559	0.168934	9.97556	1.94994e-23	1.16114e-21	Cxcr4	protein_coding
ENSMUSG00000036594	3957.12	1516.44	6397.8	-2.00858	0.201389	-9.97299	2.00103e-23	1.18823e-21	H2-Aa	protein_coding
ENSMUSG00000071561	485.395	970.297	0.493332	7.45249	0.44682	9.96794	2.10541e-23	1.24672e-21	Cstdc5	protein_coding
ENSMUSG00000064120	1910.7	2966.6	854.803	1.75023	0.175668	9.96235	2.22736e-23	1.31526e-21	Mocs1	protein_coding
ENSMUSG00000070637	302.276	488.08	116.471	2.00176	0.20087	9.95621	2.36913e-23	1.39509e-21	Srarp	protein_coding
ENSMUSG00000045917	4568.59	6519.33	2617.85	1.29839	0.130414	9.95573	2.3807e-23	1.39802e-21	Tmem268	protein_coding
ENSMUSG00000074071	59.2343	112.164	6.30418	3.66221	0.352959	9.94155	2.74525e-23	1.60764e-21	Fam169b	lincRNA
ENSMUSG00000028080	5019.62	2355.77	7683.46	-1.66676	0.167878	-9.92802	3.14425e-23	1.83622e-21	Lrba	protein_coding
ENSMUSG00000044629	643.513	478.448	808.578	-0.754791	0.0763157	-9.88977	4.61081e-23	2.68529e-21	Cnrip1	protein_coding
ENSMUSG00000117975	856.197	1331.59	380.808	1.75946	0.178003	9.88233	4.96665e-23	2.8846e-21	Itprip
ENSMUSG00000031584	2853.27	4731.47	975.081	2.18709	0.221311	9.88144	5.01064e-23	2.9022e-21	Gsr	protein_coding
ENSMUSG00000073902	1088.32	1756.86	419.783	1.99664	0.202778	9.84407	7.27113e-23	4.20002e-21		unprocessed_pseudogene
ENSMUSG00000034994	48146.4	59790.2	36502.6	0.708969	0.0720494	9.84003	7.56851e-23	4.35992e-21	Eef2	protein_coding
ENSMUSG00000020407	286.69	533.046	40.3336	3.3449	0.33857	9.83835	7.69637e-23	4.42156e-21	Upp1	protein_coding
ENSMUSG00000014158	3007.92	3968.68	2047.16	0.947963	0.0964147	9.83198	8.19879e-23	4.69746e-21	Trpv4	protein_coding
ENSMUSG00000052040	8894.91	12692.6	5097.2	1.2978	0.13225	9.81316	9.88258e-23	5.64692e-21	Klf13	protein_coding
ENSMUSG00000032376	1893.83	2290.73	1496.92	0.61187	0.0624201	9.80235	1.10001e-22	6.26859e-21	Usp3	protein_coding
ENSMUSG00000019832	3705.42	5082.99	2327.84	1.11493	0.113988	9.78096	1.3591e-22	7.72197e-21	Rab32	protein_coding
ENSMUSG00000035004	7353.8	11562	3145.57	1.82505	0.186592	9.78072	1.36234e-22	7.72197e-21	Igsf6	protein_coding
ENSMUSG00000002204	861.045	1552	170.094	2.94282	0.300691	9.77957	1.37793e-22	7.78953e-21	Napsa	protein_coding
ENSMUSG00000024030	7835.43	10637	5033.87	1.06917	0.109331	9.77913	1.38394e-22	7.80268e-21	Abcg1	protein_coding
ENSMUSG00000053687	67.8097	127.048	8.57143	3.4667	0.34471	9.77566	1.4322e-22	8.05335e-21	Dpep2	protein_coding
ENSMUSG00000112148	2809.6	4878.92	740.285	2.56377	0.262493	9.76579	1.57878e-22	8.8541e-21	Lilrb4a
ENSMUSG00000045930	290.611	455.077	126.144	1.80167	0.184956	9.73361	2.16758e-22	1.21242e-20	Clec14a	protein_coding
ENSMUSG00000086425	54.6245	106.558	2.69103	4.39453	0.402375	9.72633	2.32848e-22	1.29899e-20		lincRNA
ENSMUSG00000038587	2361.53	4051.63	671.432	2.45489	0.253173	9.69508	3.16381e-22	1.76036e-20	Akap12	protein_coding
ENSMUSG00000041202	107.332	16.1716	198.492	-3.24957	0.331046	-9.68491	3.49512e-22	1.93961e-20	Pla2g2d	protein_coding
ENSMUSG00000031788	1121.98	1389.81	854.14	0.700218	0.0723271	9.68102	3.63059e-22	2.00952e-20	Kifc3	protein_coding
ENSMUSG00000024431	8429.42	6872.58	9986.27	-0.537675	0.0556251	-9.66602	4.20424e-22	2.32098e-20	Nr3c1	protein_coding
ENSMUSG00000041779	990.724	1284.66	696.787	0.876212	0.0906881	9.66142	4.39721e-22	2.42121e-20	Tram2	protein_coding
ENSMUSG00000089669	130.448	195.069	65.8271	1.53554	0.158719	9.66086	4.42117e-22	2.4281e-20	Tnfsf13	protein_coding
ENSMUSG00000051456	219.298	100.822	337.775	-1.69732	0.175651	-9.65329	4.76014e-22	2.6075e-20	Hspb3	protein_coding
ENSMUSG00000007038	3660.81	4460.82	2860.8	0.638387	0.0661912	9.64454	5.18446e-22	2.83261e-20	Neu1	protein_coding
ENSMUSG00000033855	1393.75	2147.66	639.841	1.70269	0.176563	9.64232	5.29772e-22	2.88705e-20	Ston1	protein_coding
ENSMUSG00000054676	4034.95	5569.26	2500.64	1.14201	0.11847	9.63945	5.44789e-22	2.96128e-20	1600014C10Rik	protein_coding
ENSMUSG00000059883	1798.33	2150.2	1446.45	0.569936	0.0591737	9.63148	5.88735e-22	3.19197e-20	Irak4	protein_coding
ENSMUSG00000036362	32966.6	22334.2	43598.9	-0.957443	0.099416	-9.63065	5.93502e-22	3.20961e-20	P2ry13	protein_coding
ENSMUSG00000004668	334.072	600.42	67.7228	2.90362	0.30087	9.62899	6.03211e-22	3.25381e-20	Abca13	protein_coding
ENSMUSG00000022887	111.598	50.2218	172.974	-1.73054	0.179307	-9.62826	6.07509e-22	3.26868e-20	Masp1	protein_coding
ENSMUSG00000033863	2716.93	4453.89	979.978	2.09908	0.218212	9.61854	6.67707e-22	3.58347e-20	Klf9	protein_coding
ENSMUSG00000054905	505.884	1011.27	0.500638	6.93753	0.476473	9.60494	7.62015e-22	4.07928e-20	Stfa3	protein_coding
ENSMUSG00000039899	1476.89	2043.16	910.627	1.15198	0.120531	9.55702	1.212e-21	6.47184e-20	Fgl2	protein_coding
ENSMUSG00000024538	137.606	206.636	68.575	1.55855	0.163854	9.49917	2.1157e-21	1.1269e-19	Ppic	protein_coding
ENSMUSG00000025746	317.517	65.8189	569.215	-2.87261	0.302239	-9.48241	2.48466e-21	1.32011e-19	Il6	protein_coding
ENSMUSG00000006642	115.589	200.463	30.7141	2.54423	0.267505	9.46143	3.03773e-21	1.60992e-19	Tcf23	protein_coding
ENSMUSG00000031328	21406.7	31684.3	11129.1	1.47978	0.156463	9.45763	3.14997e-21	1.66524e-19	Flna	protein_coding
ENSMUSG00000035919	1315.67	801.14	1830.2	-1.17635	0.124842	-9.4221	4.42174e-21	2.33175e-19	Bbs9	protein_coding
ENSMUSG00000043079	609.746	911.182	308.311	1.52918	0.163002	9.37925	6.6441e-21	3.49499e-19	Synpo	protein_coding
ENSMUSG00000040253	4890.84	6430.59	3351.08	0.93294	0.0994788	9.37819	6.71147e-21	3.5217e-19	Gbp7	protein_coding
ENSMUSG00000035621	4319.12	5618	3020.25	0.888942	0.0948384	9.37314	7.04084e-21	3.6854e-19	Midn	protein_coding
ENSMUSG00000027412	77.9063	127.623	28.1893	2.08584	0.221465	9.37046	7.22203e-21	3.77093e-19	Lpin3	protein_coding
ENSMUSG00000018143	1587.01	2034.6	1139.42	0.830678	0.0887797	9.35641	8.24923e-21	4.29669e-19	Mafk	protein_coding
ENSMUSG00000034998	1724.38	2351.79	1096.98	1.08819	0.116308	9.35573	8.30253e-21	4.31386e-19	Foxn2	protein_coding
ENSMUSG00000043384	4317.58	1802.61	6832.56	-1.86054	0.198865	-9.35534	8.33304e-21	4.31912e-19	Gprasp1	protein_coding
ENSMUSG00000073421	3474	1350.98	5597.02	-1.97617	0.211438	-9.34571	9.12791e-21	4.71957e-19	H2-Ab1	protein_coding
ENSMUSG00000072964	807.933	512.789	1103.08	-1.09371	0.11716	-9.33436	1.01605e-20	5.2407e-19	Bhlhb9	protein_coding
ENSMUSG00000021256	1312.27	1799.54	824.992	1.11232	0.119181	9.33254	1.03363e-20	5.31845e-19	Vash1	protein_coding
ENSMUSG00000026938	548.647	819.108	278.186	1.52313	0.163256	9.3274	1.085e-20	5.56923e-19	Fcna	protein_coding
ENSMUSG00000030342	13918.8	9893.51	17944	-0.853184	0.091569	-9.31736	1.19274e-20	6.10299e-19	Cd9	protein_coding
ENSMUSG00000034107	220.857	109.024	332.689	-1.57083	0.168455	-9.31718	1.19475e-20	6.10299e-19	Ano7	protein_coding
ENSMUSG00000034226	66.1463	131.062	1.23118	5.18012	0.429871	9.3161	1.20701e-20	6.1508e-19	Rhov	protein_coding
ENSMUSG00000021922	96.8157	192.408	1.22338	5.30841	0.458166	9.31175	1.25742e-20	6.39236e-19	Itih4	protein_coding
ENSMUSG00000031871	1549.23	2032.68	1065.78	0.92428	0.0993132	9.30646	1.32161e-20	6.68659e-19	Cdh5	protein_coding
ENSMUSG00000042677	1862.83	2860.61	865.057	1.67968	0.180467	9.30661	1.31983e-20	6.68659e-19	Zc3h12a	protein_coding
ENSMUSG00000031765	4796.07	8016.62	1575.52	2.23514	0.240293	9.30131	1.38724e-20	7.00192e-19	Mt1	protein_coding
ENSMUSG00000020340	1115.54	1895.44	335.637	2.36304	0.25431	9.28895	1.55815e-20	7.84589e-19	Cyfip2	protein_coding
ENSMUSG00000038264	2657.12	3655.38	1658.86	1.12672	0.121304	9.28812	1.57041e-20	7.88889e-19	Sema7a	protein_coding
ENSMUSG00000040263	1487.13	1842.91	1131.35	0.700012	0.0755455	9.26594	1.93363e-20	9.69054e-19	Klhdc4	protein_coding
ENSMUSG00000026249	11807.1	7713.33	15900.8	-1.03328	0.111536	-9.26403	1.96852e-20	9.84213e-19	Serpine2	protein_coding
ENSMUSG00000054008	4651.22	6125.54	3176.9	0.939489	0.101536	9.25269	2.18916e-20	1.09195e-18	Ndst1	protein_coding
ENSMUSG00000008668	1687.84	2280.34	1095.33	1.04654	0.113206	9.24426	2.36881e-20	1.17879e-18	Rps18	protein_coding
ENSMUSG00000023046	357.55	643.441	71.6579	2.89939	0.313062	9.2435	2.38559e-20	1.18436e-18	Igfbp6	protein_coding
ENSMUSG00000032554	93083.9	125103	61064.6	1.02461	0.110863	9.24205	2.41822e-20	1.19776e-18	Trf	protein_coding
ENSMUSG00000026547	3487.4	5090.46	1884.35	1.40691	0.15239	9.23204	2.65535e-20	1.31214e-18	Tagln2	protein_coding
ENSMUSG00000091337	3609.16	4959.8	2258.52	1.12139	0.121783	9.20796	3.3239e-20	1.63868e-18	Eid1	protein_coding
ENSMUSG00000020644	4256.87	7276.17	1237.58	2.40947	0.261679	9.20727	3.34528e-20	1.6454e-18	Id2	protein_coding
ENSMUSG00000021260	254.245	500.589	7.90111	4.43699	0.478491	9.19981	3.58588e-20	1.75965e-18	Hhipl1	protein_coding
ENSMUSG00000073386	40.3903	76.1748	4.60587	3.53257	0.363514	9.16067	5.15743e-20	2.525e-18	9830107B12Rik	protein_coding
ENSMUSG00000041538	1534.8	864.396	2205.2	-1.32778	0.145168	-9.14586	5.91556e-20	2.88949e-18	H2-Ob	protein_coding
ENSMUSG00000014599	2357.3	3587.37	1127.23	1.62714	0.178102	9.13544	6.514e-20	3.16721e-18	Csf1	protein_coding
ENSMUSG00000027322	1993.12	3037.45	948.777	1.63514	0.178972	9.13562	6.50327e-20	3.16721e-18	Siglec1	protein_coding
ENSMUSG00000005397	461.06	643.907	278.213	1.19595	0.131521	9.09153	9.76519e-20	4.73712e-18	Nid1	protein_coding
ENSMUSG00000102975	49.9878	92.5873	7.38837	3.25125	0.346741	9.08181	1.06781e-19	5.16815e-18		TEC
ENSMUSG00000019528	1193.95	1527.56	860.335	0.823602	0.0907366	9.07657	1.12052e-19	5.4109e-18	Gyg	protein_coding
ENSMUSG00000027224	47.314	5.92053	88.7074	-3.40783	0.359858	-9.06574	1.23761e-19	5.96276e-18	Duoxa1	protein_coding
ENSMUSG00000057841	3773.72	5202.11	2345.34	1.13473	0.125226	9.06127	1.2894e-19	6.19817e-18	Rpl32	protein_coding
ENSMUSG00000027864	3035.07	4301.78	1768.36	1.26248	0.139568	9.04541	1.49103e-19	7.1512e-18	Ptgfrn	protein_coding
ENSMUSG00000056749	1564.86	2611.7	518.028	2.21724	0.245328	9.03617	1.62253e-19	7.76434e-18	Nfil3	protein_coding
ENSMUSG00000001739	43.0679	82.9054	3.23047	3.93044	0.398923	9.02385	1.81591e-19	8.67016e-18	Cldn15	protein_coding
ENSMUSG00000071714	5166.72	7575.88	2757.56	1.42847	0.158548	9.0095	2.06994e-19	9.86081e-18	Csf2rb2	protein_coding
ENSMUSG00000018470	249.172	423.894	74.4499	2.36362	0.261904	9.00921	2.07543e-19	9.86482e-18	Kcnab3	protein_coding
ENSMUSG00000026475	112.162	205.387	18.9382	3.08733	0.339606	9.00581	2.14072e-19	1.01524e-17	Rgs16	protein_coding
ENSMUSG00000028843	7408.51	9569.12	5247.9	0.86027	0.095599	8.99869	2.28425e-19	1.08089e-17	Sh3bgrl3	protein_coding
ENSMUSG00000044197	4961.44	6202.95	3719.93	0.733984	0.0816913	8.98479	2.59221e-19	1.22388e-17	Gpr146	protein_coding
ENSMUSG00000040462	12325.1	15143.8	9506.4	0.668703	0.0744289	8.98444	2.60052e-19	1.22508e-17	Os9	protein_coding
ENSMUSG00000045377	106.052	159.304	52.7997	1.55738	0.173042	8.98369	2.61839e-19	1.23076e-17	Tmem88	protein_coding
ENSMUSG00000026832	1085.38	1820.94	349.809	2.25503	0.251126	8.97708	2.78035e-19	1.304e-17	Cytip	protein_coding
ENSMUSG00000012848	12106.8	15836.6	8377	0.911162	0.101532	8.97415	2.85547e-19	1.33627e-17	Rps5	protein_coding
ENSMUSG00000011148	1238.94	1836.42	641.462	1.48375	0.165447	8.96721	3.04124e-19	1.42007e-17	Adssl1	protein_coding
ENSMUSG00000002076	184.457	110.915	257.999	-1.2032	0.134199	-8.9604	3.23512e-19	1.50398e-17	Hsf2bp	protein_coding
ENSMUSG00000026980	269.326	433.689	104.963	1.9671	0.219306	8.96057	3.23015e-19	1.50398e-17	Ly75	protein_coding
ENSMUSG00000030214	1018.72	1574.08	463.36	1.712	0.191111	8.95666	3.34677e-19	1.55248e-17	Plbd1	protein_coding
ENSMUSG00000056501	10092.4	15987.3	4197.45	1.86121	0.208019	8.9472	3.6461e-19	1.68763e-17	Cebpb	protein_coding
ENSMUSG00000016756	298.248	473.048	123.448	1.87101	0.208994	8.94543	3.70504e-19	1.71118e-17	Cmah	protein_coding
ENSMUSG00000062157	69.3561	123.158	15.5543	2.74745	0.303689	8.93952	3.90854e-19	1.80124e-17	Ifnlr1	protein_coding
ENSMUSG00000091418	53.5424	14.4895	92.5952	-2.49206	0.275241	-8.93315	4.1403e-19	1.90391e-17		protein_coding
ENSMUSG00000024778	433.901	647.305	220.498	1.51653	0.16972	8.93269	4.15771e-19	1.90778e-17	Fas	protein_coding
ENSMUSG00000049536	369.245	184.527	553.964	-1.54779	0.173246	-8.93014	4.25455e-19	1.948e-17	Tceal1	protein_coding
ENSMUSG00000018171	4178.78	5805.07	2552.5	1.16897	0.13092	8.92872	4.30974e-19	1.96901e-17	Vmp1	protein_coding
ENSMUSG00000047342	200.909	119.264	282.554	-1.22076	0.136704	-8.92483	4.46389e-19	2.03505e-17	Zfp286	protein_coding
ENSMUSG00000030530	5367.27	7073.04	3661.51	0.941364	0.105744	8.90219	5.47564e-19	2.49095e-17	Furin	protein_coding
ENSMUSG00000025794	2298.11	3081.02	1515.19	1.01306	0.113813	8.90095	5.5369e-19	2.51342e-17	Rpl14	protein_coding
ENSMUSG00000035829	365.493	180.367	550.619	-1.56854	0.176224	-8.8967	5.75317e-19	2.60601e-17	Ppp1r26	protein_coding
ENSMUSG00000005824	78.2207	129.894	26.5472	2.18093	0.244218	8.88131	6.60779e-19	2.9804e-17	Tnfsf14	protein_coding
ENSMUSG00000026737	14114.1	11746	16482.3	-0.487617	0.0549028	-8.88144	6.60001e-19	2.9804e-17	Pip4k2a	protein_coding
ENSMUSG00000028234	2304.32	3023.01	1585.64	0.922514	0.103894	8.87918	6.73554e-19	3.03157e-17	Rps20	protein_coding
ENSMUSG00000030208	461.669	707.164	216.174	1.66275	0.187202	8.87885	6.75559e-19	3.03415e-17	Emp1	protein_coding
ENSMUSG00000117980	99.9399	168.5	31.38	2.29246	0.257267	8.86987	7.32314e-19	3.2821e-17
ENSMUSG00000039316	1375.51	2181.97	569.047	1.86885	0.210869	8.86127	7.91109e-19	3.53812e-17	Rftn1	protein_coding
ENSMUSG00000024401	2962.29	5114.21	810.369	2.48187	0.280137	8.85881	8.08728e-19	3.60931e-17	Tnf	protein_coding
ENSMUSG00000029304	1227.19	2113.32	341.071	2.46007	0.277861	8.85104	8.67097e-19	3.86168e-17	Spp1	protein_coding
ENSMUSG00000060586	3491.76	1304.41	5679.12	-2.03064	0.229494	-8.84778	8.92755e-19	3.96761e-17	H2-Eb1	protein_coding
ENSMUSG00000021125	117.796	221.963	13.6295	3.46325	0.387312	8.82544	1.09029e-18	4.83535e-17	Arg2	protein_coding
ENSMUSG00000050737	164.197	298.328	30.0658	2.9798	0.33594	8.82382	1.10622e-18	4.89578e-17	Ptges	protein_coding
ENSMUSG00000042622	257.054	443.224	70.8841	2.46773	0.279607	8.80963	1.25565e-18	5.54551e-17	Maff	protein_coding
ENSMUSG00000008393	1114.3	1561.37	667.235	1.20828	0.1372	8.80606	1.29626e-18	5.71295e-17	Carhsp1	protein_coding
ENSMUSG00000079018	2807.83	3963.21	1652.44	1.2422	0.141175	8.79875	1.38347e-18	6.08469e-17	Ly6c1	protein_coding
ENSMUSG00000021585	2842.54	3615.91	2069.17	0.800156	0.091036	8.78935	1.50427e-18	6.60227e-17	Cast	protein_coding
ENSMUSG00000022240	357.795	165.493	550.098	-1.67794	0.190963	-8.78171	1.61006e-18	7.05201e-17	Ctnnd2	protein_coding
ENSMUSG00000018459	2395.02	3708.51	1081.53	1.72211	0.196115	8.78053	1.62704e-18	7.11168e-17	Slc13a3	protein_coding
ENSMUSG00000024730	321.439	636.521	6.35787	4.42026	0.512083	8.77978	1.638e-18	7.14487e-17	Ms4a8a	protein_coding
ENSMUSG00000037418	73.0599	119.727	26.3927	2.07527	0.235396	8.76971	1.79128e-18	7.7968e-17	Best1	protein_coding
ENSMUSG00000108291	77.6671	127.017	28.3173	2.06514	0.23437	8.76949	1.79482e-18	7.7968e-17
ENSMUSG00000021365	626.79	872.409	381.17	1.17715	0.134297	8.76421	1.88089e-18	8.154e-17	Nedd9	protein_coding
ENSMUSG00000055866	509.926	778.76	241.093	1.64415	0.187805	8.75182	2.09931e-18	9.08231e-17	Per2	protein_coding
ENSMUSG00000038179	91.3439	29.8915	152.796	-2.24149	0.255001	-8.74679	2.19509e-18	9.47735e-17	Slamf7	protein_coding
ENSMUSG00000044533	1747.51	2387.44	1107.57	1.09378	0.125064	8.74546	2.22101e-18	9.56976e-17	Rps2	protein_coding
ENSMUSG00000026656	19306.9	25494.3	13119.4	0.949453	0.108627	8.74044	2.32197e-18	9.98446e-17	Fcgr2b	protein_coding
ENSMUSG00000048234	4118.34	6370.93	1865.76	1.71615	0.196375	8.73882	2.35564e-18	1.01088e-16	Rnf149	protein_coding
ENSMUSG00000049999	867.568	1228.78	506.357	1.25709	0.143946	8.73221	2.49735e-18	1.06952e-16	Ppp1r3d	protein_coding
ENSMUSG00000106609	47.8022	94.1481	1.4563	4.63437	0.435816	8.72859	2.57863e-18	1.10211e-16
ENSMUSG00000036894	1085.04	1420.07	750.012	0.913142	0.104616	8.72814	2.58889e-18	1.10426e-16	Rap2b	protein_coding
ENSMUSG00000105987	1187.07	1717.04	657.103	1.35838	0.155689	8.72423	2.68009e-18	1.14087e-16	AI506816
ENSMUSG00000040952	2008.29	2683.96	1332.61	0.999046	0.114812	8.70134	3.27985e-18	1.39338e-16	Rps19	protein_coding
ENSMUSG00000020077	11647.4	18797.3	4497.49	1.97531	0.227837	8.66978	4.32953e-18	1.83563e-16	Srgn	protein_coding
ENSMUSG00000023367	7596.61	10152	5041.2	0.999154	0.115421	8.65652	4.86387e-18	2.05521e-16	Tmem176a	protein_coding
ENSMUSG00000042476	1249.11	609.67	1888.54	-1.58601	0.183193	-8.65645	4.86682e-18	2.05521e-16	Abcb4	protein_coding
ENSMUSG00000059326	9052.34	11950.8	6153.84	0.948366	0.109638	8.64996	5.1517e-18	2.17119e-16	Csf2ra	protein_coding
ENSMUSG00000037788	742.119	1046.87	437.364	1.23882	0.143313	8.64318	5.46684e-18	2.29943e-16	Vopp1	protein_coding
ENSMUSG00000026923	5744.59	7241.85	4247.32	0.765088	0.0885668	8.6385	5.69583e-18	2.39101e-16	Notch1	protein_coding
ENSMUSG00000001918	668.086	879.192	456.979	0.935506	0.108351	8.63341	5.95476e-18	2.49476e-16	Slc1a5	protein_coding
ENSMUSG00000025085	3176.6	3886.67	2466.53	0.653476	0.0757246	8.62958	6.15794e-18	2.57479e-16	Ablim1	protein_coding
ENSMUSG00000006333	11693.9	14637.7	8750.13	0.737907	0.0856743	8.61292	7.122e-18	2.97203e-16	Rps9	protein_coding
ENSMUSG00000027506	5730.17	7991.04	3469.31	1.18538	0.13764	8.61208	7.17443e-18	2.98803e-16	Tpd52	protein_coding
ENSMUSG00000017697	156.507	237.856	75.157	1.61651	0.187586	8.60717	7.48859e-18	3.11276e-16	Ada	protein_coding
ENSMUSG00000039981	114.283	203.875	24.6903	2.77143	0.320287	8.59777	8.12778e-18	3.37184e-16	Zc3h12d	protein_coding
ENSMUSG00000049037	2251.03	3682.86	819.195	2.06493	0.240303	8.59216	8.53503e-18	3.53387e-16	Clec4a1	protein_coding
ENSMUSG00000024164	2623.69	4995.01	252.36	3.58376	0.418478	8.58713	8.91661e-18	3.68466e-16	C3	protein_coding
ENSMUSG00000042589	279.027	136.922	421.132	-1.57653	0.183592	-8.58182	9.33817e-18	3.85136e-16	Cux2	protein_coding
ENSMUSG00000027463	303.454	419.706	187.201	1.14936	0.13419	8.56292	1.10047e-17	4.52988e-16	Slc52a3	protein_coding
ENSMUSG00000040093	10868.6	15192.7	6544.56	1.19602	0.139734	8.55922	1.13629e-17	4.66826e-16	Bmf	protein_coding
ENSMUSG00000020846	836.204	1287.43	384.982	1.68701	0.197692	8.53177	1.44123e-17	5.90961e-16	Rflnb	protein_coding
ENSMUSG00000012519	83.7933	127.589	39.998	1.62041	0.189527	8.52786	1.49085e-17	6.10127e-16	Mlkl	protein_coding
ENSMUSG00000047045	3166.28	3953.41	2379.16	0.728183	0.085421	8.52458	1.5337e-17	6.26453e-16	Tmem164	protein_coding
ENSMUSG00000028763	1101.71	1445.6	757.815	0.922876	0.108319	8.51962	1.60072e-17	6.52571e-16	Hspg2	protein_coding
ENSMUSG00000003970	14766.4	19018.6	10514.3	0.848267	0.0996138	8.51554	1.65814e-17	6.74682e-16	Rpl8	protein_coding
ENSMUSG00000022534	140.855	260.186	21.5249	3.15205	0.367487	8.51461	1.67154e-17	6.78831e-16	Mefv	protein_coding
ENSMUSG00000004040	10345.9	14385.5	6306.32	1.17167	0.13764	8.51252	1.70193e-17	6.8985e-16	Stat3	protein_coding
ENSMUSG00000048677	2432.01	3460.09	1403.93	1.27762	0.150307	8.49973	1.90035e-17	7.68806e-16	Tpcn2	protein_coding
ENSMUSG00000028362	265.67	371.858	159.482	1.20399	0.141771	8.48956	2.07426e-17	8.37565e-16	Tnfsf8	protein_coding
ENSMUSG00000025766	670.501	466.868	874.135	-0.89639	0.105778	-8.47362	2.37878e-17	9.58704e-16	D3Ertd751e	protein_coding
ENSMUSG00000002897	13466.5	16013.5	10919.6	0.550557	0.0649952	8.47073	2.43863e-17	9.80957e-16	Il17ra	protein_coding
ENSMUSG00000040552	14128.9	18287.2	9970.61	0.867738	0.10248	8.4674	2.50939e-17	1.00751e-15	C3ar1	protein_coding
ENSMUSG00000025366	4940.52	6267.56	3613.47	0.789194	0.0932386	8.46418	2.57952e-17	1.03371e-15	Esyt1	protein_coding
ENSMUSG00000001946	1462.56	1997.71	927.417	1.09269	0.12914	8.46089	2.65338e-17	1.0613e-15	Esam	protein_coding
ENSMUSG00000024121	2244.67	2894.56	1594.77	0.852961	0.10083	8.45929	2.69003e-17	1.07393e-15	Atp6v0c	protein_coding
ENSMUSG00000001493	62.691	106.955	18.4268	2.36522	0.27733	8.45526	2.78475e-17	1.10966e-15	Meox1	protein_coding
ENSMUSG00000025227	542.96	709.676	376.244	0.906405	0.107251	8.45049	2.90079e-17	1.15373e-15	Mfsd13a	protein_coding
ENSMUSG00000085894	443.818	669.78	217.856	1.57429	0.186241	8.45024	2.90712e-17	1.15408e-15		processed_transcript
ENSMUSG00000071379	1311.77	1630.02	993.505	0.710913	0.08413	8.44998	2.91343e-17	1.15443e-15	Hpcal1	protein_coding
ENSMUSG00000041560	3992.34	4868.19	3116.48	0.640135	0.075871	8.43711	3.2528e-17	1.28649e-15	Nop53	protein_coding
ENSMUSG00000006179	97.6218	189.411	5.83251	3.92201	0.452714	8.41959	3.77802e-17	1.49144e-15	Prss16	protein_coding
ENSMUSG00000042599	9494.7	13472.8	5516.56	1.26493	0.150293	8.41639	3.88268e-17	1.52991e-15	Kdm7a	protein_coding
ENSMUSG00000002847	46.0512	79.2131	12.8894	2.43181	0.285111	8.41236	4.01859e-17	1.58052e-15	Pla1a	protein_coding
ENSMUSG00000025351	7212.51	10113.9	4311.07	1.20977	0.143817	8.41181	4.03737e-17	1.58497e-15	Cd63	protein_coding
ENSMUSG00000112895	78.2795	143.017	13.5416	3.01081	0.353239	8.4111	4.06195e-17	1.59167e-15
ENSMUSG00000031210	1187.72	314.944	2060.5	-2.50438	0.297699	-8.40972	4.10993e-17	1.60522e-15	Gpr165	protein_coding
ENSMUSG00000034908	6282.22	8026.52	4537.91	0.816738	0.0971184	8.40967	4.11168e-17	1.60522e-15	Sidt2	protein_coding
ENSMUSG00000019920	6925.14	5433.34	8416.95	-0.628574	0.0747484	-8.40917	4.12933e-17	1.6062e-15	Lims1	protein_coding
ENSMUSG00000053137	100.219	157.7	42.7374	1.81364	0.215125	8.40927	4.12559e-17	1.6062e-15	Mapk11	protein_coding
ENSMUSG00000027803	609.989	786.745	433.232	0.854421	0.101612	8.40811	4.16657e-17	1.61771e-15	Wwtr1	protein_coding
ENSMUSG00000110388	486.034	229.785	742.284	-1.63613	0.194576	-8.40534	4.26621e-17	1.65337e-15
ENSMUSG00000062300	1374.2	1808.21	940.195	0.933514	0.111104	8.40191	4.39262e-17	1.69925e-15	Nectin2	protein_coding
ENSMUSG00000034640	1422.65	1952.21	893.105	1.11195	0.132423	8.39655	4.59769e-17	1.77535e-15	Tiparp	protein_coding
ENSMUSG00000033871	154.956	237.107	72.8056	1.65028	0.196435	8.39069	4.83304e-17	1.86283e-15	Ppargc1b	protein_coding
ENSMUSG00000037260	3420.45	4432	2408.91	0.871963	0.103948	8.38835	4.93018e-17	1.89682e-15	Hgsnat	protein_coding
ENSMUSG00000049538	291.503	65.5315	517.475	-2.70839	0.322246	-8.38619	5.02156e-17	1.92848e-15	Adamts16	protein_coding
ENSMUSG00000075033	250.338	335.097	165.579	1.00416	0.119773	8.38172	5.21612e-17	1.99958e-15	Nxpe3	protein_coding
ENSMUSG00000021360	4780.22	7650.75	1909.7	1.91605	0.228722	8.37688	5.43482e-17	2.07965e-15	Gcnt2	protein_coding
ENSMUSG00000027540	15356.4	20931.9	9780.92	1.08297	0.129323	8.37411	5.56406e-17	2.12527e-15	Ptpn1	protein_coding
ENSMUSG00000042116	1298.87	1859.48	738.262	1.30721	0.156171	8.36978	5.77265e-17	2.20098e-15	Vwa1	protein_coding
ENSMUSG00000029705	6691.26	8045.02	5337.5	0.589405	0.0704674	8.36419	6.05273e-17	2.30362e-15	Cux1	protein_coding
ENSMUSG00000031266	413.541	536.457	290.624	0.875917	0.104769	8.35954	6.29622e-17	2.392e-15	Gla	protein_coding
ENSMUSG00000037572	256.922	375.642	138.201	1.40882	0.168456	8.35903	6.32369e-17	2.39814e-15	Wdhd1	protein_coding
ENSMUSG00000025236	2738.35	3986.64	1490.05	1.38834	0.166239	8.35112	6.76187e-17	2.55973e-15	Adpgk	protein_coding
ENSMUSG00000037742	37427.9	47127	27728.8	0.760118	0.0910989	8.34387	7.18955e-17	2.71678e-15	Eef1a1	protein_coding
ENSMUSG00000027330	259.239	387.991	130.487	1.53218	0.183613	8.33978	7.44261e-17	2.8074e-15	Cdc25b	protein_coding
ENSMUSG00000027775	9210.58	11933.2	6487.95	0.871456	0.104534	8.33657	7.64746e-17	2.87955e-15	Mfsd1	protein_coding
ENSMUSG00000022514	988.636	1332.49	644.78	1.03386	0.124041	8.33437	7.79133e-17	2.92852e-15	Il1rap	protein_coding
ENSMUSG00000074794	3732.92	5174.7	2291.14	1.15717	0.138953	8.32764	8.24673e-17	3.0942e-15	Arrdc3	protein_coding
ENSMUSG00000084964	269.582	173.013	366.151	-1.06381	0.127745	-8.32503	8.431e-17	3.15775e-15		sense_intronic
ENSMUSG00000024754	703.992	897.979	510.005	0.808662	0.0971623	8.32239	8.62076e-17	3.22313e-15	Cemip2	protein_coding
ENSMUSG00000022003	1865.03	2271.03	1459.03	0.635187	0.0763411	8.32029	8.77503e-17	3.27503e-15	Slc25a30	protein_coding
ENSMUSG00000000290	34072.4	45661.6	22483.1	1.01012	0.121453	8.317	9.0217e-17	3.36118e-15	Itgb2	protein_coding
ENSMUSG00000004631	3516.66	2664.37	4368.95	-0.709565	0.0853383	-8.31466	9.2014e-17	3.42212e-15	Sgce	protein_coding
ENSMUSG00000026072	952.588	1364.79	540.386	1.31005	0.157725	8.30508	9.97493e-17	3.7033e-15	Il1r1	protein_coding
ENSMUSG00000046768	343.867	454.249	233.484	0.949185	0.114348	8.29955	1.04504e-16	3.87304e-15	Rhoj	protein_coding
ENSMUSG00000117442	35.1109	61.9227	8.29917	2.64859	0.311321	8.29803	1.05855e-16	3.91626e-15	1810073O08Rik
ENSMUSG00000017837	1262.17	1508.73	1015.61	0.56847	0.0685532	8.29228	1.11096e-16	4.10301e-15	Nkiras2	protein_coding
ENSMUSG00000021773	716.516	462.149	970.882	-1.05734	0.127661	-8.28158	1.21557e-16	4.48153e-15	Comtd1	protein_coding
ENSMUSG00000045094	94.1976	140.122	48.2727	1.49578	0.180418	8.27549	1.27926e-16	4.70816e-15	Arhgef37	protein_coding
ENSMUSG00000037759	52.3215	97.1485	7.49454	3.19492	0.376574	8.25753	1.48712e-16	5.46369e-15	Ptger2	protein_coding
ENSMUSG00000028064	1283.73	1777.98	789.475	1.15309	0.139894	8.2421	1.69211e-16	6.20607e-15	Sema4a	protein_coding
ENSMUSG00000026544	208.879	280.744	137.013	1.02082	0.123847	8.23992	1.72332e-16	6.3096e-15	Dusp23	protein_coding
ENSMUSG00000055184	563.933	206.457	921.409	-2.04698	0.248466	-8.23421	1.80739e-16	6.60601e-15	Fam72a	protein_coding
ENSMUSG00000057530	2047.38	2730.28	1364.47	0.989616	0.12021	8.23222	1.83777e-16	6.7055e-15	Ece1	protein_coding
ENSMUSG00000078817	112.101	201.428	22.7732	2.82256	0.340867	8.22438	1.96209e-16	7.14678e-15	Nlrp12	protein_coding
ENSMUSG00000033581	199.508	96.0221	302.993	-1.59965	0.194521	-8.2155	2.11286e-16	7.68277e-15	Igf2bp2	protein_coding
ENSMUSG00000035781	3739.52	4475.43	3003.61	0.573482	0.0698129	8.21451	2.13026e-16	7.73277e-15	R3hdm4	protein_coding
ENSMUSG00000052688	661.552	1034.72	288.389	1.77221	0.215708	8.21354	2.14761e-16	7.78241e-15	Rab7b	protein_coding
ENSMUSG00000026582	87.5909	174.945	0.236965	5.61346	0.483731	8.21055	2.20183e-16	7.96527e-15	Sele	protein_coding
ENSMUSG00000028042	3385.2	4039.01	2731.4	0.562106	0.0684889	8.20723	2.2635e-16	8.17445e-15	Zbtb7b	protein_coding
ENSMUSG00000022555	1607.17	2052.31	1162.02	0.814681	0.0993075	8.20344	2.33609e-16	8.42223e-15	Dgat1	protein_coding
ENSMUSG00000063455	235.825	108.732	362.918	-1.67824	0.204413	-8.20308	2.34299e-16	8.43278e-15	D630045J12Rik	protein_coding
ENSMUSG00000032609	1736.19	839.067	2633.32	-1.59862	0.194874	-8.20255	2.35335e-16	8.45569e-15	Klhdc8b	protein_coding
ENSMUSG00000026640	813.885	1062.42	565.348	0.900194	0.109944	8.18732	2.67116e-16	9.58138e-15	Plxna2	protein_coding
ENSMUSG00000019850	13700.7	21064.3	6337.05	1.6738	0.204642	8.17911	2.85958e-16	1.02399e-14	Tnfaip3	protein_coding
ENSMUSG00000059714	4100.91	5884.11	2317.71	1.31604	0.160956	8.17623	2.92873e-16	1.04698e-14	Flot1	protein_coding
ENSMUSG00000074480	145.114	83.1636	207.064	-1.28674	0.157641	-8.1552	3.48594e-16	1.24408e-14	Mex3a	protein_coding
ENSMUSG00000028645	12773.6	17084	8463.12	1.00124	0.122822	8.15197	3.58043e-16	1.27566e-14	Slc2a1	protein_coding
ENSMUSG00000042246	1898.15	979.405	2816.9	-1.48276	0.182149	-8.13975	3.96096e-16	1.40887e-14	Tmc7	protein_coding
ENSMUSG00000020785	1157.3	1616.83	697.763	1.19135	0.146727	8.11901	4.7002e-16	1.669e-14	Camkk1	protein_coding
ENSMUSG00000013936	155.962	93.812	218.113	-1.19602	0.147305	-8.11367	4.91121e-16	1.74102e-14	Myl2	protein_coding
ENSMUSG00000090958	396.561	602.392	190.73	1.60594	0.19819	8.09986	5.50221e-16	1.94727e-14	Lrrc32	protein_coding
ENSMUSG00000054733	486.672	655.469	317.875	1.03057	0.127294	8.09495	5.7286e-16	2.02401e-14	Msra	protein_coding
ENSMUSG00000039745	358.861	457.788	259.933	0.808684	0.0999536	8.08968	5.982e-16	2.11002e-14	Htatip2	protein_coding
ENSMUSG00000004633	3231.96	2530.3	3933.62	-0.632944	0.0782728	-8.08632	6.14926e-16	2.16542e-14	Chn2	protein_coding
ENSMUSG00000028063	614.885	796.733	433.038	0.871698	0.107869	8.08054	6.44788e-16	2.26681e-14	Lmna	protein_coding
ENSMUSG00000061039	101.942	160.45	43.4352	1.8057	0.222991	8.07798	6.58509e-16	2.31121e-14	Olfr920	protein_coding
ENSMUSG00000079388	52.8812	11.6884	94.0739	-2.70593	0.329661	-8.07598	6.69345e-16	2.34536e-14	2610042L04Rik	protein_coding
ENSMUSG00000003420	6496.32	8373.24	4619.4	0.850315	0.105553	8.05573	7.90045e-16	2.76372e-14	Fcgrt	protein_coding
ENSMUSG00000033124	896.764	1133.06	660.471	0.773208	0.0960195	8.05232	8.12375e-16	2.83715e-14	Atg9a	protein_coding
ENSMUSG00000033985	578.044	813.138	342.95	1.22284	0.15202	8.04277	8.78294e-16	3.06233e-14	Tesk2	protein_coding
ENSMUSG00000054720	672.874	925.277	420.471	1.11927	0.139767	8.00733	1.17228e-15	4.08064e-14	Lrrc8c	protein_coding
ENSMUSG00000002007	918.6	385.448	1451.75	-1.83037	0.228636	-8.00372	1.20717e-15	4.19521e-14	Srpk3	protein_coding
ENSMUSG00000047867	1174.02	787.154	1560.88	-0.976931	0.122118	-7.99953	1.24894e-15	4.33328e-14	Gimap6	protein_coding
ENSMUSG00000043415	1535.11	1002.78	2067.43	-1.02988	0.128855	-7.9922	1.3255e-15	4.59138e-14	Otud1	protein_coding
ENSMUSG00000032109	1661.7	2322.64	1000.76	1.19261	0.149221	7.99192	1.32853e-15	4.59438e-14	Nlrx1	protein_coding
ENSMUSG00000056888	548.685	693.273	404.096	0.773476	0.0968119	7.98897	1.36074e-15	4.69811e-14	Glipr1	protein_coding
ENSMUSG00000103321	107.099	43.5101	170.688	-1.88218	0.235183	-7.9817	1.4433e-15	4.97503e-14		TEC
ENSMUSG00000118140	45.1279	79.5062	10.7497	2.61828	0.323253	7.96555	1.6449e-15	5.66075e-14
ENSMUSG00000024640	3317.57	5189.62	1445.52	1.76936	0.222152	7.96429	1.66176e-15	5.70703e-14	Psat1	protein_coding
ENSMUSG00000071415	3220.2	4168.09	2272.32	0.866638	0.108816	7.96414	1.66373e-15	5.70703e-14	Rpl23	protein_coding
ENSMUSG00000021624	4847.68	2835.79	6859.57	-1.24895	0.156885	-7.96073	1.71031e-15	5.85732e-14	Cd180	protein_coding
ENSMUSG00000007476	1157.06	1442.46	871.658	0.721286	0.0906146	7.95975	1.72382e-15	5.89408e-14	Lrrc8a	protein_coding
ENSMUSG00000024347	782.278	341.366	1223.19	-1.76612	0.22193	-7.95589	1.77843e-15	6.07102e-14	Psd2	protein_coding
ENSMUSG00000033107	90.9203	149.294	32.5466	2.06831	0.259599	7.93772	2.05924e-15	7.0183e-14	Rnf125	protein_coding
ENSMUSG00000031444	437.523	864.268	10.7769	3.99459	0.527056	7.93345	2.13139e-15	7.25253e-14	F10	protein_coding
ENSMUSG00000039195	200.987	295.257	106.718	1.42773	0.179922	7.93025	2.18704e-15	7.42998e-14	1110008P14Rik	protein_coding
ENSMUSG00000023905	367.841	532.863	202.819	1.35893	0.171394	7.92636	2.25662e-15	7.6463e-14	Tnfrsf12a	protein_coding
ENSMUSG00000042918	62.0972	96.931	27.2634	1.75387	0.220344	7.92629	2.25793e-15	7.6463e-14	Mamstr	protein_coding
ENSMUSG00000040528	888.84	1194.03	583.652	1.01874	0.128592	7.92186	2.3399e-15	7.91124e-14	Milr1	protein_coding
ENSMUSG00000017713	1674.73	2301.03	1048.42	1.11551	0.141146	7.90297	2.72345e-15	9.19338e-14	Tha1	protein_coding
ENSMUSG00000054293	715.161	431.514	998.808	-1.18935	0.150645	-7.89415	2.92312e-15	9.85169e-14	P2ry10b	protein_coding
ENSMUSG00000022372	20004.7	26362.8	13646.6	0.939191	0.119154	7.88214	3.2182e-15	1.0829e-13	Sla	protein_coding
ENSMUSG00000025362	2347.05	3194.9	1499.2	1.07496	0.136385	7.88165	3.23078e-15	1.08541e-13	Rps26	protein_coding
ENSMUSG00000020260	2302.06	2836.55	1767.57	0.677973	0.0860283	7.88074	3.25448e-15	1.09e-13	Pofut2	protein_coding
ENSMUSG00000028180	3332.43	2676.51	3988.36	-0.573108	0.0727223	-7.88073	3.25472e-15	1.09e-13	Zranb2	protein_coding
ENSMUSG00000062661	515.959	281.211	750.707	-1.38101	0.175238	-7.87892	3.30232e-15	1.10419e-13	Ncs1	protein_coding
ENSMUSG00000019726	4042.46	5366.85	2718.07	0.969736	0.123211	7.87046	3.53346e-15	1.17962e-13	Lyst	protein_coding
ENSMUSG00000031377	453.278	684.528	222.028	1.5723	0.199792	7.86708	3.63002e-15	1.20995e-13	Bmx	protein_coding
ENSMUSG00000002885	2711.57	4284.75	1138.38	1.8271	0.232448	7.85978	3.84817e-15	1.28065e-13	Adgre5	protein_coding
ENSMUSG00000020653	602.164	813.308	391.019	1.04047	0.132398	7.85791	3.90597e-15	1.29785e-13	Klf11	protein_coding
ENSMUSG00000019088	615.47	791.016	439.923	0.839785	0.106916	7.85407	4.02748e-15	1.33613e-13	Dnase1l1	protein_coding
ENSMUSG00000032350	2791.42	2309.29	3273.55	-0.501265	0.0638402	-7.85183	4.10021e-15	1.35813e-13	Gclc	protein_coding
ENSMUSG00000078780	86.6842	161.113	12.2552	3.15961	0.397346	7.84971	4.17017e-15	1.37915e-13	Gm5150	protein_coding
ENSMUSG00000038400	10332.7	7143.33	13522.1	-0.910844	0.116052	-7.84855	4.20885e-15	1.38977e-13	Pmepa1	protein_coding
ENSMUSG00000112006	29.8166	57.657	1.97609	3.86044	0.431413	7.84596	4.29661e-15	1.41655e-13
ENSMUSG00000044244	121.316	205.737	36.8949	2.2973	0.292068	7.83856	4.55729e-15	1.50016e-13	Il20rb	protein_coding
ENSMUSG00000030790	50.5544	92.6121	8.49681	2.99176	0.37352	7.83729	4.60385e-15	1.51313e-13	Adm	protein_coding
ENSMUSG00000032786	3928.87	4840.64	3017.11	0.678231	0.086608	7.83099	4.8404e-15	1.58842e-13	Alas1	protein_coding
ENSMUSG00000095028	70.3472	122.46	18.2339	2.50424	0.317195	7.82954	4.89673e-15	1.60442e-13	Sirpb1b	protein_coding
ENSMUSG00000039474	891.851	1182.23	601.476	0.964038	0.123131	7.82892	4.92062e-15	1.60976e-13	Wfs1	protein_coding
ENSMUSG00000031490	1088.76	1572.16	605.367	1.34355	0.171804	7.81962	5.29839e-15	1.73067e-13	Eif4ebp1	protein_coding
ENSMUSG00000028961	9227.37	11653.5	6801.26	0.770796	0.0986404	7.81418	5.53201e-15	1.8042e-13	Pgd	protein_coding
ENSMUSG00000034708	77326.2	92909.7	61742.8	0.586927	0.0751866	7.80628	5.8903e-15	1.9181e-13	Grn	protein_coding
ENSMUSG00000004530	4918.44	7085.27	2751.6	1.33244	0.170897	7.79658	6.36057e-15	2.06806e-13	Coro1c	protein_coding
ENSMUSG00000028078	505.869	358.943	652.795	-0.852375	0.109328	-7.79568	6.40613e-15	2.07969e-13	Dclk2	protein_coding
ENSMUSG00000026389	317.893	448.016	187.77	1.23146	0.157963	7.79377	6.50396e-15	2.10822e-13	Steap3	protein_coding
ENSMUSG00000006585	452.01	614.93	289.091	1.07272	0.13769	7.78972	6.71569e-15	2.17352e-13	Cdt1	protein_coding
ENSMUSG00000046330	1822.04	2374.24	1269.83	0.89284	0.114628	7.78885	6.76234e-15	2.18529e-13	Rpl37a	protein_coding
ENSMUSG00000019256	333.154	530.846	135.462	1.87533	0.240696	7.78624	6.90348e-15	2.2275e-13	Ahr	protein_coding
ENSMUSG00000054582	30.5332	56.1844	4.88189	3.05041	0.374711	7.78018	7.24196e-15	2.33317e-13	Pabpc1l	protein_coding
ENSMUSG00000026175	76.9771	126.326	27.6288	2.06633	0.264564	7.77504	7.5425e-15	2.42263e-13	Vil1	protein_coding
ENSMUSG00000037419	2999.73	2422.77	3576.69	-0.55976	0.0719937	-7.77507	7.54076e-15	2.42263e-13	Endod1	protein_coding
ENSMUSG00000098708	33.5895	59.6789	7.50007	2.6792	0.335809	7.77237	7.70293e-15	2.47041e-13		antisense
ENSMUSG00000039116	111.711	167.526	55.895	1.53332	0.197051	7.7698	7.86089e-15	2.51727e-13	Adgrg6	protein_coding
ENSMUSG00000032068	737.276	1428.96	45.5891	3.70766	0.482673	7.76714	8.02756e-15	2.56676e-13	Plet1	protein_coding
ENSMUSG00000032604	4168.69	4972.76	3364.63	0.561391	0.0723011	7.7646	8.19051e-15	2.61492e-13	Qars	protein_coding
ENSMUSG00000117315	95.4576	37.1148	153.8	-1.95169	0.250803	-7.75723	8.68022e-15	2.7671e-13
ENSMUSG00000018983	336.382	524.196	148.569	1.74417	0.225234	7.73937	9.99128e-15	3.17747e-13	E2f2	protein_coding
ENSMUSG00000041926	7861.08	9716.26	6005.89	0.689532	0.0890948	7.73929	9.99751e-15	3.17747e-13	Rnpep	protein_coding
ENSMUSG00000103144	188.805	109.336	268.273	-1.26488	0.163508	-7.73117	1.06567e-14	3.3819e-13	Pcdhga1	protein_coding
ENSMUSG00000069873	64.1725	125.465	2.87984	3.94125	0.483394	7.7142	1.21743e-14	3.85775e-13	4930438A08Rik	protein_coding
ENSMUSG00000092558	1433.8	1132.52	1735.09	-0.611398	0.0792719	-7.71254	1.2334e-14	3.90252e-13	Med20	protein_coding
ENSMUSG00000017760	44504	50584.7	38423.3	0.395901	0.0513432	7.71087	1.24965e-14	3.94804e-13	Ctsa	protein_coding
ENSMUSG00000024515	2948.02	3470.7	2425.33	0.515196	0.0668994	7.70102	1.34985e-14	4.25826e-13	Smad4	protein_coding
ENSMUSG00000039187	83.1917	143.624	22.7596	2.43223	0.313947	7.69968	1.36407e-14	4.29673e-13	Fanci	protein_coding
ENSMUSG00000025277	1237.39	826.307	1648.47	-0.982814	0.127698	-7.69605	1.40335e-14	4.4139e-13	Abhd6	protein_coding
ENSMUSG00000054517	2393.48	1819.54	2967.42	-0.700376	0.0910115	-7.69537	1.41087e-14	4.43096e-13	Trim65	protein_coding
ENSMUSG00000021969	5495.05	4815.3	6174.8	-0.357935	0.0465637	-7.68698	1.50644e-14	4.72412e-13	Zdhhc20	protein_coding
ENSMUSG00000031320	4168.47	5146.8	3190.14	0.685662	0.0892954	7.67854	1.60913e-14	5.03869e-13	Rps4x	protein_coding
ENSMUSG00000060733	3228.24	4165.7	2290.78	0.854082	0.111258	7.67648	1.63523e-14	5.11288e-13	Ipmk	protein_coding
ENSMUSG00000030144	703.707	1330.8	76.6185	3.34413	0.436878	7.67217	1.69105e-14	5.27961e-13	Clec4d	protein_coding
ENSMUSG00000029592	1607.36	2037.62	1177.09	0.785514	0.102393	7.67137	1.70174e-14	5.29739e-13	Usp30	protein_coding
ENSMUSG00000093327	44.3935	12.2833	76.5036	-2.41299	0.310079	-7.67149	1.70016e-14	5.29739e-13	Mir5107	miRNA
ENSMUSG00000005686	1875.6	2339.52	1411.69	0.723965	0.0943858	7.67017	1.71766e-14	5.33912e-13	Ampd3	protein_coding
ENSMUSG00000014077	2246.88	2680.15	1813.6	0.561467	0.0732035	7.66988	1.72153e-14	5.34329e-13	Chp1	protein_coding
ENSMUSG00000027459	1093.07	493.594	1692.55	-1.70524	0.222347	-7.66798	1.74733e-14	5.41543e-13	Fam110a	protein_coding
ENSMUSG00000027808	12361.5	16621.8	8101.26	1.02208	0.133401	7.66172	1.83458e-14	5.67755e-13	Serp1	protein_coding
ENSMUSG00000038712	1557.06	2042	1072.12	0.918915	0.119967	7.65952	1.86631e-14	5.76732e-13	Mindy1	protein_coding
ENSMUSG00000021000	7255.51	8792.99	5718.04	0.617658	0.0806905	7.65464	1.93858e-14	5.98195e-13	Mia2	protein_coding
ENSMUSG00000015452	214.03	294.343	133.716	1.1209	0.146389	7.65417	1.94567e-14	5.9951e-13	Ager	protein_coding
ENSMUSG00000031805	5255.33	7029.12	3481.53	0.999681	0.130623	7.65308	1.96221e-14	6.03727e-13	Jak3	protein_coding
ENSMUSG00000034723	3973.35	3283.82	4662.88	-0.504142	0.065912	-7.64868	2.0305e-14	6.23834e-13	Tmx4	protein_coding
ENSMUSG00000007613	72307.1	49445.1	95169	-0.933449	0.122094	-7.64532	2.08431e-14	6.3944e-13	Tgfbr1	protein_coding
ENSMUSG00000030314	1011.99	1313.31	710.676	0.876654	0.114754	7.63911	2.18735e-14	6.70082e-13	Atg7	protein_coding
ENSMUSG00000111063	107.723	60.2457	155.2	-1.32686	0.173574	-7.63431	2.2703e-14	6.94488e-13
ENSMUSG00000029490	718.175	963.153	473.196	1.00984	0.132412	7.62591	2.42323e-14	7.40201e-13	Mfsd7a	protein_coding
ENSMUSG00000057315	828.636	1236.2	421.072	1.50457	0.197296	7.62479	2.44429e-14	7.4556e-13	Arhgap24	protein_coding
ENSMUSG00000039153	124.328	206.311	42.3452	2.13168	0.278892	7.62282	2.48188e-14	7.55941e-13	Runx2	protein_coding
ENSMUSG00000046245	1907.53	3205.06	609.996	2.22054	0.291679	7.61229	2.69277e-14	8.18996e-13	Pilra	protein_coding
ENSMUSG00000015766	1302.24	1916.14	688.343	1.43431	0.188487	7.60898	2.76266e-14	8.39048e-13	Eps8	protein_coding
ENSMUSG00000028028	1398.68	1943.78	853.576	1.16445	0.153044	7.60821	2.77921e-14	8.42868e-13	Alpk1	protein_coding
ENSMUSG00000033685	51049.9	72183.9	29915.8	1.24347	0.163493	7.60561	2.83556e-14	8.58728e-13	Ucp2	protein_coding
ENSMUSG00000041439	452.791	577.494	328.088	0.808658	0.106479	7.59387	3.105e-14	9.38985e-13	Mfsd6	protein_coding
ENSMUSG00000020009	35670.4	42371.4	28969.5	0.54628	0.0719661	7.59079	3.17949e-14	9.60144e-13	Ifngr1	protein_coding
ENSMUSG00000064023	1211.33	666.418	1756.25	-1.36149	0.179359	-7.59018	3.19473e-14	9.63374e-13	Klk8	protein_coding
ENSMUSG00000019731	4300.34	5174.19	3426.5	0.591619	0.0779583	7.58888	3.22683e-14	9.71669e-13	Slc35e1	protein_coding
ENSMUSG00000102752	933.301	701.35	1165.25	-0.725881	0.0956921	-7.5853	3.31719e-14	9.97463e-13	Gm7694	protein_coding
ENSMUSG00000040774	6910.83	9218.4	4603.26	0.988136	0.130307	7.58307	3.37471e-14	1.01332e-12	Cept1	protein_coding
ENSMUSG00000055553	1248.4	1493.31	1003.49	0.570492	0.0753561	7.5705	3.71778e-14	1.11476e-12	Kxd1	protein_coding
ENSMUSG00000024085	7130.73	11505.8	2755.69	1.94811	0.257385	7.56883	3.76602e-14	1.12763e-12	Man2a1	protein_coding
ENSMUSG00000015980	107.719	153.737	61.7006	1.28825	0.170079	7.56598	3.84955e-14	1.15101e-12	Lrrc27	protein_coding
ENSMUSG00000021047	1480.29	1858.88	1101.71	0.749318	0.0990461	7.56518	3.87314e-14	1.15643e-12	Nova1	protein_coding
ENSMUSG00000021182	576.589	875.755	277.423	1.59804	0.211204	7.56436	3.89775e-14	1.16214e-12	Ccdc88c	protein_coding
ENSMUSG00000034168	5390.75	7069.23	3712.27	0.918345	0.121502	7.5582	4.08683e-14	1.21681e-12	Irf2bpl	protein_coding
ENSMUSG00000030830	3035.17	5582.61	487.729	2.99963	0.397846	7.54919	4.3797e-14	1.30218e-12	Itgal	protein_coding
ENSMUSG00000091575	30.8231	57.2651	4.381	3.13546	0.395704	7.54706	4.45192e-14	1.3218e-12	2010016I18Rik	processed_transcript
ENSMUSG00000019846	279.239	394.145	164.334	1.23298	0.16334	7.54614	4.48351e-14	1.32932e-12	Lama4	protein_coding
ENSMUSG00000029192	11367.8	14253.2	8482.47	0.742937	0.09846	7.54556	4.50355e-14	1.33339e-12	Tbc1d14	protein_coding
ENSMUSG00000031799	3491.1	4923.11	2059.09	1.2304	0.163323	7.53336	4.94521e-14	1.46211e-12	Tpm4	protein_coding
ENSMUSG00000057894	1433.05	1101.84	1764.27	-0.673628	0.0894941	-7.5269	5.19582e-14	1.53407e-12	Zfp329	protein_coding
ENSMUSG00000113216	405.533	204.652	606.413	-1.51196	0.200803	-7.52659	5.20836e-14	1.53563e-12
ENSMUSG00000029120	379.249	237.175	521.323	-1.11564	0.148221	-7.52526	5.26168e-14	1.5492e-12	Ppp2r2c	protein_coding
ENSMUSG00000108393	70.871	110.023	31.7187	1.71911	0.227785	7.52227	5.38315e-14	1.58277e-12
ENSMUSG00000008683	2857.23	3593.35	2121.12	0.75411	0.100341	7.51543	5.67222e-14	1.66545e-12	Rps15a	protein_coding
ENSMUSG00000000732	7851.87	9330.7	6373.04	0.5477	0.0728832	7.51475	5.702e-14	1.67188e-12	Icosl	protein_coding
ENSMUSG00000031600	3078.49	2342.83	3814.15	-0.698282	0.0929709	-7.5107	5.88117e-14	1.72203e-12	Vps37a	protein_coding
ENSMUSG00000029614	1813.83	2260.96	1366.7	0.720352	0.0960688	7.49819	6.47053e-14	1.89198e-12	Rpl6	protein_coding
ENSMUSG00000031488	509.4	703.607	315.193	1.13693	0.151698	7.49362	6.70007e-14	1.95463e-12	Rab11fip1	protein_coding
ENSMUSG00000033446	6206.29	4147.9	8264.68	-0.980828	0.130888	-7.49356	6.70323e-14	1.95463e-12	Lpar6	protein_coding
ENSMUSG00000032487	888.879	1412.01	365.751	1.85002	0.246897	7.49153	6.80758e-14	1.98233e-12	Ptgs2	protein_coding
ENSMUSG00000029470	3993.24	4917.18	3069.3	0.675247	0.0902056	7.48561	7.1216e-14	2.07093e-12	P2rx4	protein_coding
ENSMUSG00000048758	615.229	783.738	446.72	0.802538	0.10723	7.48384	7.21812e-14	2.09612e-12	Rpl29	protein_coding
ENSMUSG00000101655	191.051	105.019	277.083	-1.36137	0.181834	-7.48185	7.32841e-14	2.12524e-12	2310040G24Rik	lincRNA
ENSMUSG00000099384	93.7558	39.9054	147.606	-1.79047	0.238927	-7.47291	7.84432e-14	2.27174e-12	1700110C19Rik	lincRNA
ENSMUSG00000113669	33.0009	59.6077	6.39415	2.823	0.366809	7.46497	8.33189e-14	2.40965e-12
ENSMUSG00000028633	659.094	946.446	371.743	1.31371	0.176042	7.46148	8.55565e-14	2.471e-12	Ctps	protein_coding
ENSMUSG00000022945	53.2322	86.7514	19.7129	2.00769	0.267397	7.45883	8.72949e-14	2.51777e-12	Chaf1b	protein_coding
ENSMUSG00000026778	328.383	151.987	504.78	-1.66051	0.222697	-7.45215	9.18337e-14	2.64509e-12	Prkcq	protein_coding
ENSMUSG00000036136	38.2722	76.3071	0.237214	5.06596	0.474878	7.4444	9.73868e-14	2.80123e-12	Fam110c	protein_coding
ENSMUSG00000002957	5615.06	6753.03	4477.1	0.58987	0.0792573	7.44245	9.88351e-14	2.83903e-12	Ap2a2	protein_coding
ENSMUSG00000039953	6587.55	4618.29	8556.8	-0.879775	0.118289	-7.43748	1.02628e-13	2.94398e-12	Clstn1	protein_coding
ENSMUSG00000031827	16487	19791.4	13182.5	0.583331	0.0785066	7.43033	1.08323e-13	3.10317e-12	Cotl1	protein_coding
ENSMUSG00000038357	740.574	1405.37	75.7778	3.34383	0.451893	7.42846	1.09866e-13	3.14313e-12	Camp	protein_coding
ENSMUSG00000078783	36.0393	62.736	9.34255	2.48646	0.328761	7.42437	1.13319e-13	3.23754e-12	Gm9733	protein_coding
ENSMUSG00000057561	1954.37	2602.28	1306.46	0.979851	0.132016	7.42203	1.1534e-13	3.29085e-12	Eif1a	protein_coding
ENSMUSG00000015942	1113.33	901.03	1325.63	-0.553826	0.0746317	-7.42064	1.16556e-13	3.32106e-12	Gtf2ird2	protein_coding
ENSMUSG00000057729	65.1047	127.224	2.9857	3.83219	0.494024	7.41942	1.17633e-13	3.34726e-12	Prtn3	protein_coding
ENSMUSG00000032557	2639.58	2129.02	3150.14	-0.563145	0.0759127	-7.41828	1.18649e-13	3.37165e-12	Uba5	protein_coding
ENSMUSG00000037254	115.896	180.26	51.5321	1.72768	0.232514	7.41741	1.19435e-13	3.38942e-12	Itih2	protein_coding
ENSMUSG00000056735	212.921	104.056	321.785	-1.56644	0.211289	-7.40773	1.2848e-13	3.64124e-12	A930024E05Rik	processed_transcript
ENSMUSG00000030168	6754.15	8164.65	5343.64	0.608375	0.082194	7.40168	1.3447e-13	3.80593e-12	Adipor2	protein_coding
ENSMUSG00000070822	500.537	376.525	624.548	-0.724935	0.097945	-7.40094	1.35227e-13	3.82223e-12	Zscan18	protein_coding
ENSMUSG00000035284	3823.26	5145.79	2500.73	1.02499	0.138744	7.38756	1.49548e-13	4.22139e-12	Vps13c	protein_coding
ENSMUSG00000025159	5245.93	6358.97	4132.89	0.618184	0.0836811	7.38735	1.49789e-13	4.22257e-12	Mms19	protein_coding
ENSMUSG00000094634	106.445	36.8137	176.077	-2.09971	0.283378	-7.38441	1.53132e-13	4.31107e-12		protein_coding
ENSMUSG00000003948	1066.82	1313.56	820.072	0.674699	0.0914689	7.37611	1.62976e-13	4.58212e-12	Mmd	protein_coding
ENSMUSG00000042182	686.454	418.221	954.686	-1.16771	0.158308	-7.37533	1.63939e-13	4.6031e-12	Bend6	protein_coding
ENSMUSG00000045337	34.4324	5.47576	63.3891	-2.99748	0.392078	-7.36492	1.77249e-13	4.97023e-12	Defb11	protein_coding
ENSMUSG00000092274	20384.3	27890.5	12878.1	1.09514	0.148763	7.36164	1.81658e-13	5.08713e-12	Neat1	lincRNA
ENSMUSG00000055817	1032.76	1203.69	861.826	0.480643	0.0652928	7.36125	1.82194e-13	5.09544e-12	Mta3	protein_coding
ENSMUSG00000045136	369.536	205.62	533.452	-1.3367	0.181533	-7.36104	1.82477e-13	5.09661e-12	Tubb2b	protein_coding
ENSMUSG00000058761	10689.8	16422.5	4957.05	1.65621	0.225145	7.35614	1.89302e-13	5.28027e-12	Rnf169	protein_coding
ENSMUSG00000027580	991.911	1365.96	617.856	1.12274	0.152643	7.35489	1.91089e-13	5.32313e-12	Helz2	protein_coding
ENSMUSG00000031605	1864.49	2641.34	1087.65	1.24995	0.170029	7.35113	1.96535e-13	5.46763e-12	Klhl2	protein_coding
ENSMUSG00000055022	1068.82	449.788	1687.85	-1.81138	0.246403	-7.34987	1.98398e-13	5.51225e-12	Cntn1	protein_coding
ENSMUSG00000060227	753.26	554.572	951.947	-0.772359	0.105247	-7.33814	2.16589e-13	6.00977e-12	Casc4	protein_coding
ENSMUSG00000085156	524.816	720.276	329.355	1.10685	0.150873	7.33538	2.21093e-13	6.12673e-12	Snhg15	processed_transcript
ENSMUSG00000079019	105.988	152.146	59.8296	1.3106	0.178496	7.33423	2.22994e-13	6.17135e-12	Insl3	protein_coding
ENSMUSG00000028864	193.78	269.895	117.665	1.17289	0.159897	7.33191	2.26893e-13	6.27107e-12	Hgf	protein_coding
ENSMUSG00000024661	69376	101948	36803.6	1.42485	0.194411	7.32908	2.31733e-13	6.38818e-12	Fth1	protein_coding
ENSMUSG00000046721	438.038	591.652	284.424	1.03818	0.141633	7.32912	2.31675e-13	6.38818e-12	Rpl14-ps1	pseudogene
ENSMUSG00000028107	2483.74	3187.28	1780.19	0.831359	0.113516	7.32362	2.41373e-13	6.64529e-12	Tars2	protein_coding
ENSMUSG00000027274	293.314	181.475	405.152	-1.1349	0.154961	-7.3216	2.45025e-13	6.73706e-12	Mkks	protein_coding
ENSMUSG00000070639	543.668	751.8	335.535	1.14005	0.15573	7.31975	2.4844e-13	6.82211e-12	Lrrc8b	protein_coding
ENSMUSG00000022504	146.728	49.0147	244.442	-2.14488	0.292675	-7.31017	2.66804e-13	7.31692e-12	Ciita	protein_coding
ENSMUSG00000032717	403.66	163.432	643.889	-1.86951	0.255707	-7.30684	2.73488e-13	7.49053e-12	Mdfi	protein_coding
ENSMUSG00000044156	31.6084	7.03556	56.1812	-2.62869	0.350141	-7.30351	2.80366e-13	7.66901e-12	Hepacam2	protein_coding
ENSMUSG00000039377	1842.77	2446.33	1239.21	0.967015	0.132468	7.29981	2.8817e-13	7.87232e-12	Hlx	protein_coding
ENSMUSG00000035678	435.907	697.296	174.519	1.88693	0.258379	7.2995	2.88849e-13	7.88072e-12	Tnfsf9	protein_coding
ENSMUSG00000025337	2000.59	1677.44	2323.73	-0.469327	0.0643854	-7.28929	3.11593e-13	8.4903e-12	Sbds	protein_coding
ENSMUSG00000022800	2695.46	2200.54	3190.38	-0.534035	0.0732814	-7.28742	3.15952e-13	8.59804e-12	Fyttd1	protein_coding
ENSMUSG00000036353	84220.4	39863.7	128577	-1.62089	0.222571	-7.28263	3.27386e-13	8.89777e-12	P2ry12	protein_coding
ENSMUSG00000043286	37.2164	74.1883	0.24452	4.91374	0.485049	7.27995	3.33946e-13	9.06444e-12	Pnpla1	protein_coding
ENSMUSG00000025508	4115.37	5324.91	2905.83	0.863784	0.118706	7.27663	3.42267e-13	9.27841e-12	Rplp2	protein_coding
ENSMUSG00000032872	1183.66	1458.62	908.711	0.676974	0.0930483	7.27538	3.45443e-13	9.35255e-12	Cyb5r4	protein_coding
ENSMUSG00000054263	11601.4	14655.9	8546.79	0.771117	0.106057	7.27077	3.57457e-13	9.66546e-12	Lifr	protein_coding
ENSMUSG00000028068	719.046	862.082	576.01	0.579033	0.0796428	7.27019	3.5899e-13	9.69457e-12	Iqgap3	protein_coding
ENSMUSG00000004552	191.083	340.541	41.6244	2.66721	0.365902	7.26953	3.60736e-13	9.7293e-12	Ctse	protein_coding
ENSMUSG00000025647	8455	10635.9	6274.07	0.754836	0.103848	7.26861	3.63197e-13	9.78326e-12	Shisa5	protein_coding
ENSMUSG00000028524	266.825	429.865	103.786	1.92968	0.265302	7.26704	3.67438e-13	9.88493e-12	Sgip1	protein_coding
ENSMUSG00000041958	2097.89	2518.92	1676.85	0.583718	0.080445	7.25606	3.98529e-13	1.07077e-11	Pigs	protein_coding
ENSMUSG00000036661	535.756	713.309	358.202	0.980088	0.135101	7.25374	4.05427e-13	1.08793e-11	Dennd3	protein_coding
ENSMUSG00000033538	1203.96	1672.44	735.48	1.16017	0.160269	7.23848	4.53738e-13	1.21603e-11	Casp4	protein_coding
ENSMUSG00000054717	220.348	308.63	132.066	1.19732	0.165416	7.23541	4.64119e-13	1.24228e-11	Hmgb2	protein_coding
ENSMUSG00000064057	23.1641	43.1055	3.22267	3.1392	0.404426	7.23325	4.71572e-13	1.26064e-11	Scgb3a1	protein_coding
ENSMUSG00000059689	589.073	459.471	718.675	-0.639625	0.0884814	-7.22856	4.8815e-13	1.30331e-11	Zfp637	protein_coding
ENSMUSG00000037400	3052.9	3619.62	2486.19	0.539855	0.0746902	7.22789	4.90563e-13	1.30811e-11	Atp11b	protein_coding
ENSMUSG00000045664	143.919	232.286	55.5516	1.93831	0.268075	7.21802	5.27518e-13	1.40488e-11	Cdc42ep2	protein_coding
ENSMUSG00000022496	200.017	47.3569	352.677	-2.56836	0.354934	-7.21738	5.29981e-13	1.40967e-11	Tnfrsf17	protein_coding
ENSMUSG00000026202	638.985	921.623	356.348	1.33333	0.184732	7.21654	5.33271e-13	1.41664e-11	Tuba4a	protein_coding
ENSMUSG00000033578	54.6327	21.9511	87.3142	-1.88627	0.260045	-7.21166	5.52729e-13	1.4665e-11	Tmem35a	protein_coding
ENSMUSG00000021693	1706.83	2071.83	1341.83	0.622578	0.0863367	7.21097	5.55549e-13	1.47213e-11	Kif2a	protein_coding
ENSMUSG00000106870	345.106	207.712	482.501	-1.18766	0.164701	-7.20912	5.63159e-13	1.49044e-11
ENSMUSG00000079671	671.4	384.029	958.771	-1.28498	0.178239	-7.2082	5.66952e-13	1.49861e-11	2610203C22Rik	processed_transcript
ENSMUSG00000001281	323.619	438.647	208.59	1.05287	0.146186	7.20091	5.98124e-13	1.57903e-11	Itgb7	protein_coding
ENSMUSG00000038178	10354.8	13634.8	7074.84	0.933833	0.129748	7.19723	6.14502e-13	1.62025e-11	Slc43a2	protein_coding
ENSMUSG00000038459	2338.46	1725.97	2950.95	-0.76683	0.106573	-7.19522	6.23597e-13	1.64219e-11	Abhd17c	protein_coding
ENSMUSG00000107041	140.208	209.629	70.7864	1.50852	0.209436	7.195	6.2461e-13	1.64282e-11
ENSMUSG00000025372	755.959	1078.46	433.454	1.28188	0.178147	7.19479	6.25559e-13	1.64327e-11	Baiap2	protein_coding
ENSMUSG00000050721	3894.82	5284.33	2505.31	1.05789	0.147206	7.18633	6.65542e-13	1.74614e-11	Plekho2	protein_coding
ENSMUSG00000029090	1309.66	965.086	1654.24	-0.770556	0.10723	-7.18584	6.67931e-13	1.75024e-11	Adgra3	protein_coding
ENSMUSG00000022057	38.6812	74.9002	2.46212	3.65661	0.473159	7.18383	6.77856e-13	1.77406e-11	Adamdec1	protein_coding
ENSMUSG00000067288	890.002	1121.95	658.049	0.762085	0.106143	7.1796	6.9918e-13	1.82761e-11	Rps28	protein_coding
ENSMUSG00000098098	73.1918	105.541	40.8428	1.33187	0.185207	7.1776	7.09471e-13	1.85223e-11	Bvht	lincRNA
ENSMUSG00000040532	957.06	1344.32	569.795	1.20974	0.168561	7.17632	7.16116e-13	1.86728e-11	Abhd11	protein_coding
ENSMUSG00000015314	1223.65	1483.95	963.34	0.619513	0.0863495	7.17437	7.26434e-13	1.89185e-11	Slamf6	protein_coding
ENSMUSG00000070476	2767.58	3846.69	1688.46	1.16262	0.162073	7.17329	7.32178e-13	1.90447e-11	Fam217b	protein_coding
ENSMUSG00000028381	3643.33	4771.79	2514.87	0.91189	0.12716	7.17112	7.43892e-13	1.93257e-11	Ugcg	protein_coding
ENSMUSG00000053550	64.4621	23.0722	105.852	-2.03294	0.281972	-7.16811	7.60427e-13	1.97311e-11	Shisa7	protein_coding
ENSMUSG00000024953	6109.37	8255.02	3963.71	1.04039	0.145259	7.16229	7.93414e-13	2.05618e-11	Prdx5	protein_coding
ENSMUSG00000063522	147.668	225.757	69.5787	1.6266	0.226886	7.16095	8.0122e-13	2.07388e-11	Ly6m	protein_coding
ENSMUSG00000029821	224.271	299.383	149.16	0.991996	0.138522	7.15925	8.112e-13	2.09715e-11	Gsdme	protein_coding
ENSMUSG00000025597	141.672	200.892	82.4524	1.25495	0.175215	7.15724	8.23201e-13	2.12558e-11	Klhl4	protein_coding
ENSMUSG00000010277	9317.94	10908.8	7727.07	0.49546	0.0692547	7.15417	8.41814e-13	2.16836e-11	2610507B11Rik	protein_coding
ENSMUSG00000048163	86951.7	61652.5	112251	-0.85468	0.119466	-7.15419	8.4166e-13	2.16836e-11	Selplg	protein_coding
ENSMUSG00000022973	6472.44	7612.69	5332.19	0.51154	0.0715291	7.15148	8.58459e-13	2.20855e-11	Synj1	protein_coding
ENSMUSG00000100183	31.1328	10.5126	51.753	-2.1219	0.292292	-7.14502	8.99816e-13	2.31214e-11		sense_intronic
ENSMUSG00000000594	11554.8	14205	8904.69	0.669	0.0936338	7.14484	9.01018e-13	2.31243e-11	Gm2a	protein_coding
ENSMUSG00000036273	696.325	961.079	431.57	1.13191	0.158476	7.14174	9.21569e-13	2.36232e-11	Lrrk2	protein_coding
ENSMUSG00000024937	6659.5	7739.82	5579.18	0.47046	0.0659356	7.13513	9.66978e-13	2.47572e-11	Ehbp1l1	protein_coding
ENSMUSG00000023019	1595.64	2399.69	791.601	1.53889	0.215681	7.13452	9.7129e-13	2.48376e-11	Gpd1	protein_coding
ENSMUSG00000006611	8285.04	10464.6	6105.45	0.770027	0.107941	7.13378	9.76501e-13	2.49408e-11	Hfe	protein_coding
ENSMUSG00000018819	4858.46	6681.71	3035.21	1.11611	0.156589	7.12749	1.02215e-12	2.60752e-11	Lsp1	protein_coding
ENSMUSG00000003429	8152.23	10228.6	6075.9	0.744789	0.104514	7.12616	1.03208e-12	2.6297e-11	Rps11	protein_coding
ENSMUSG00000028249	16248.4	19543.3	12953.4	0.590049	0.0828372	7.12299	1.05613e-12	2.68452e-11	Sdcbp	protein_coding
ENSMUSG00000031877	34.627	60.2506	9.00351	2.45758	0.338705	7.12311	1.0552e-12	2.68452e-11	Ces2g	protein_coding
ENSMUSG00000029163	416.039	668.576	163.502	1.90869	0.267848	7.12247	1.06013e-12	2.69146e-11	Emilin1	protein_coding
ENSMUSG00000073590	602.848	319.383	886.313	-1.42332	0.199882	-7.11925	1.08519e-12	2.75179e-11		lincRNA
ENSMUSG00000091275	215.018	62.7705	367.266	-2.31143	0.324101	-7.11795	1.09545e-12	2.77449e-11		protein_coding
ENSMUSG00000064109	370.819	523.106	218.532	1.22923	0.172684	7.11669	1.10553e-12	2.79667e-11	Hcst	protein_coding
ENSMUSG00000042249	2994.87	3564.96	2424.77	0.552987	0.0777555	7.11185	1.145e-12	2.89306e-11	Grk3	protein_coding
ENSMUSG00000031786	634.746	283.292	986.2	-1.71265	0.240852	-7.10867	1.17167e-12	2.95693e-11	Drc7	protein_coding
ENSMUSG00000046668	4878.17	3618.24	6138.1	-0.755431	0.106276	-7.10813	1.17623e-12	2.96492e-11	Cxxc5	protein_coding
ENSMUSG00000022747	10583.9	7656.67	13511.2	-0.810876	0.114192	-7.10094	1.23913e-12	3.11975e-11	St3gal6	protein_coding
ENSMUSG00000034118	723.58	884.751	562.408	0.648298	0.0913341	7.09788	1.26684e-12	3.18575e-11	Tpst1	protein_coding
ENSMUSG00000042371	68.1771	25.0458	111.308	-2.00319	0.28094	-7.09414	1.30161e-12	3.2693e-11	Slc5a10	protein_coding
ENSMUSG00000027134	222.9	316.649	129.151	1.26133	0.177777	7.09195	1.32238e-12	3.31753e-11	Lpcat4	protein_coding
ENSMUSG00000024426	1005.78	591.041	1420.51	-1.2334	0.174061	-7.08535	1.38697e-12	3.47546e-11	Atat1	protein_coding
ENSMUSG00000054843	981.698	1439.41	523.982	1.41028	0.19908	7.08324	1.4082e-12	3.52449e-11	Atrnl1	protein_coding
ENSMUSG00000036206	491.905	611.195	372.615	0.70769	0.0999509	7.08	1.44152e-12	3.60362e-11	Sh3bp4	protein_coding
ENSMUSG00000049723	51.6214	20.0222	83.2207	-1.94478	0.27295	-7.07931	1.44877e-12	3.61748e-11	Mmp12	protein_coding
ENSMUSG00000042029	312.163	403.949	220.376	0.866285	0.122452	7.07343	1.5115e-12	3.76524e-11	Ncapg2	protein_coding
ENSMUSG00000046027	866.644	1055.42	677.868	0.634928	0.0897597	7.07346	1.51112e-12	3.76524e-11	Stard5	protein_coding
ENSMUSG00000042129	8965.86	10773.4	7158.26	0.586507	0.0829414	7.07132	1.53464e-12	3.81841e-11	Rassf4	protein_coding
ENSMUSG00000022489	6840.91	8503.62	5178.19	0.70998	0.10042	7.07009	1.54837e-12	3.84805e-11	Pde1b	protein_coding
ENSMUSG00000108218	94.0603	165.83	22.2909	2.56038	0.360231	7.06643	1.58976e-12	3.94628e-11
ENSMUSG00000111147	878.643	537.571	1219.72	-1.15531	0.163535	-7.06388	1.61914e-12	4.01451e-11
ENSMUSG00000028753	151.105	72.9306	229.28	-1.58237	0.223759	-7.06327	1.62627e-12	4.02749e-11	Vwa5b1	protein_coding
ENSMUSG00000030659	1945.27	2741.62	1148.93	1.22404	0.173313	7.06238	1.63678e-12	4.04879e-11	Nucb2	protein_coding
ENSMUSG00000025795	3559.57	4823.44	2295.69	1.0522	0.149203	7.05204	1.76308e-12	4.35612e-11	Rassf3	protein_coding
ENSMUSG00000020228	931.013	1118.94	743.083	0.587716	0.0833401	7.05187	1.7653e-12	4.35654e-11	Helb	protein_coding
ENSMUSG00000047220	76.6367	36.988	116.285	-1.5815	0.223974	-7.04234	1.89041e-12	4.65987e-11	Ccdc36	protein_coding
ENSMUSG00000026880	1886.88	2306.87	1466.89	0.648273	0.0920689	7.0411	1.90723e-12	4.69042e-11	Stom	protein_coding
ENSMUSG00000058402	499.982	383.241	616.723	-0.679581	0.0965085	-7.04121	1.90578e-12	4.69042e-11	Zfp420	protein_coding
ENSMUSG00000002963	1775.45	2172.15	1378.76	0.65093	0.0925775	7.03111	2.04893e-12	5.03307e-11	Pnkp	protein_coding
ENSMUSG00000013846	1915.62	2993.39	837.859	1.74312	0.248099	7.02543	2.13408e-12	5.23615e-11	St3gal1	protein_coding
ENSMUSG00000001348	541.099	1051.2	30.9945	3.51078	0.51099	7.02503	2.14015e-12	5.24498e-11	Acp5	protein_coding
ENSMUSG00000016194	267.716	480.496	54.9366	2.7054	0.384738	7.02225	2.18317e-12	5.34423e-11	Hsd11b1	protein_coding
ENSMUSG00000035439	586.121	718.446	453.797	0.659142	0.09388	7.02082	2.20575e-12	5.39328e-11	Haus8	protein_coding
ENSMUSG00000024451	10485.7	6484.31	14487.2	-1.1353	0.161727	-7.01981	2.22175e-12	5.42614e-11	Arap3	protein_coding
ENSMUSG00000021200	1385.43	654.311	2116.56	-1.61935	0.230804	-7.01536	2.29355e-12	5.59505e-11	Asb2	protein_coding
ENSMUSG00000054715	544.757	380.893	708.621	-0.882825	0.12584	-7.01479	2.30301e-12	5.61166e-11	Zscan22	protein_coding
ENSMUSG00000022126	309.062	605.749	12.3746	3.57445	0.528837	7.01435	2.31026e-12	5.62287e-11	Acod1	protein_coding
ENSMUSG00000026158	13258.5	16223.3	10293.7	0.651824	0.0929707	7.01105	2.3653e-12	5.75023e-11	Ogfrl1	protein_coding
ENSMUSG00000069833	4579.44	5930.22	3228.65	0.866621	0.123617	7.01045	2.37558e-12	5.76861e-11	Ahnak	protein_coding
ENSMUSG00000024677	10444.3	16356.1	4532.36	1.75506	0.250512	7.0059	2.45404e-12	5.95232e-11	Ms4a6b	protein_coding
ENSMUSG00000089774	957.998	509.301	1406.7	-1.41639	0.202318	-6.99993	2.56085e-12	6.20428e-11	Slc5a3	protein_coding
ENSMUSG00000109244	296.011	427.133	164.89	1.33151	0.190207	6.99797	2.59698e-12	6.28464e-11
ENSMUSG00000020806	1412.94	1937.92	887.965	1.10321	0.157675	6.99645	2.62534e-12	6.34601e-11	Rhbdf2	protein_coding
ENSMUSG00000001128	1351.12	2233.45	468.8	2.08206	0.297698	6.99308	2.68917e-12	6.49291e-11	Cfp	protein_coding
ENSMUSG00000041552	45.3395	14.2765	76.4026	-2.20772	0.312441	-6.99237	2.7029e-12	6.51864e-11	Ptchd1	protein_coding
ENSMUSG00000113423	80.0367	37.4592	122.614	-1.63401	0.233092	-6.99169	2.71597e-12	6.54271e-11
ENSMUSG00000097814	19.3789	36.341	2.41676	3.19804	0.416051	6.98733	2.80167e-12	6.74151e-11	Panct2	antisense
ENSMUSG00000034127	108.609	175.295	41.9237	1.9334	0.276052	6.9865	2.81825e-12	6.7737e-11	Tspan8	protein_coding
ENSMUSG00000084883	707.42	478.312	936.528	-0.953615	0.136619	-6.97951	2.96202e-12	7.1112e-11	Ccdc85c	protein_coding
ENSMUSG00000055994	338.485	446.363	230.607	0.936778	0.134205	6.97926	2.96733e-12	7.11589e-11	Nod2	protein_coding
ENSMUSG00000094628	165.324	85.7489	244.899	-1.45202	0.207887	-6.97795	2.99528e-12	7.17479e-11		protein_coding
ENSMUSG00000038059	1679.07	2400.05	958.081	1.28786	0.184639	6.9747	3.06526e-12	7.33414e-11	Smim3	protein_coding
ENSMUSG00000074748	4179.07	3635.01	4723.13	-0.376654	0.0540112	-6.97361	3.089e-12	7.38259e-11	Atxn7l3b	protein_coding
ENSMUSG00000032661	276.76	468.349	85.1705	2.24119	0.321106	6.97196	3.1255e-12	7.46143e-11	Oas3	protein_coding
ENSMUSG00000044788	462.157	349.294	575.021	-0.711274	0.10212	-6.96457	3.29399e-12	7.85481e-11	Fads6	protein_coding
ENSMUSG00000095620	33.0335	65.8108	0.256118	4.63191	0.498821	6.96193	3.35649e-12	7.99486e-11	Csta2	protein_coding
ENSMUSG00000024006	4532.16	5505.47	3558.86	0.625704	0.0898768	6.96176	3.36041e-12	7.99521e-11	Stk38	protein_coding
ENSMUSG00000020717	3787.62	4709.56	2865.67	0.710547	0.102073	6.96111	3.37607e-12	8.02346e-11	Pecam1	protein_coding
ENSMUSG00000043068	85.1711	40.1294	130.213	-1.63064	0.233762	-6.95929	3.41992e-12	8.11858e-11	Fam89a	protein_coding
ENSMUSG00000087231	76.7523	114.455	39.0496	1.49815	0.214832	6.9584	3.44148e-12	8.16062e-11	E230016M11Rik	processed_transcript
ENSMUSG00000034361	814.144	1059.7	568.591	0.886717	0.127469	6.95596	3.50158e-12	8.29385e-11	Cpne2	protein_coding
ENSMUSG00000032382	5129.02	6702.32	3555.73	0.902055	0.129731	6.95323	3.57019e-12	8.44692e-11	Snx1	protein_coding
ENSMUSG00000051124	229.53	136.54	322.521	-1.20972	0.174064	-6.94691	3.73381e-12	8.82419e-11	Gimap9	protein_coding
ENSMUSG00000031610	123.552	228.864	18.2403	2.99611	0.429127	6.94652	3.74404e-12	8.83852e-11	Scrg1	protein_coding
ENSMUSG00000018476	4246.93	6157.13	2336.74	1.35436	0.19527	6.93571	4.0418e-12	9.53083e-11	Kdm6b	protein_coding
ENSMUSG00000097471	239.05	167.595	310.505	-0.875519	0.126245	-6.93345	4.10688e-12	9.67354e-11	5830432E09Rik	lincRNA
ENSMUSG00000016487	1589.91	1942.03	1237.78	0.644888	0.0930324	6.93178	4.15592e-12	9.77818e-11	Ppfibp1	protein_coding
ENSMUSG00000089942	22.2789	42.3524	2.2055	3.36213	0.439357	6.93121	4.17253e-12	9.80638e-11	Pira2	protein_coding
ENSMUSG00000015243	31590.9	40243.2	22938.7	0.802304	0.11581	6.92773	4.27638e-12	1.00393e-10	Abca1	protein_coding
ENSMUSG00000020836	347.867	456.639	239.096	0.920458	0.132884	6.9258	4.33525e-12	1.01662e-10	Coro6	protein_coding
ENSMUSG00000055612	508.122	324.773	691.471	-1.06767	0.15431	-6.91795	4.58238e-12	1.07339e-10	Cdca7	protein_coding
ENSMUSG00000063975	53.9903	20.8874	87.0933	-1.9246	0.2766	-6.91588	4.64977e-12	1.08797e-10	Slco1a5	protein_coding
ENSMUSG00000022895	3361.58	4885.29	1837.87	1.36546	0.197699	6.90657	4.9652e-12	1.1605e-10	Ets2	protein_coding
ENSMUSG00000041695	2586.44	1747.47	3425.41	-0.956029	0.138585	-6.89836	5.26062e-12	1.22819e-10	Kcnj2	protein_coding
ENSMUSG00000098678	66.9934	98.3976	35.5892	1.41602	0.204869	6.89603	5.34767e-12	1.24714e-10	Mroh6	protein_coding
ENSMUSG00000028680	4553.92	6122.77	2985.06	1.01816	0.147659	6.89527	5.37621e-12	1.25242e-10	Plk3	protein_coding
ENSMUSG00000028465	34403.6	41855.3	26951.9	0.6308	0.0915158	6.89279	5.47093e-12	1.27309e-10	Tln1	protein_coding
ENSMUSG00000097354	106.973	153.152	60.7941	1.29225	0.18729	6.89263	5.47709e-12	1.27312e-10	2310001H17Rik	lincRNA
ENSMUSG00000089857	339.493	240.927	438.059	-0.849521	0.12324	-6.8922	5.49364e-12	1.27557e-10	Zfp882	protein_coding
ENSMUSG00000028494	4040.09	6502.82	1577.35	1.91117	0.277414	6.88917	5.61201e-12	1.30163e-10	Plin2	protein_coding
ENSMUSG00000040950	595.661	265.041	926.28	-1.7141	0.249087	-6.87968	5.99887e-12	1.38984e-10	Mgl2	protein_coding
ENSMUSG00000009292	9487.79	12565.4	6410.19	0.95597	0.138976	6.87862	6.04338e-12	1.3974e-10	Trpm2	protein_coding
ENSMUSG00000034786	2474.66	2812.66	2136.66	0.395268	0.0574633	6.87859	6.04471e-12	1.3974e-10	Gpsm3	protein_coding
ENSMUSG00000019647	212.452	312.138	112.767	1.41866	0.206219	6.87567	6.16975e-12	1.42475e-10	Sema6a	protein_coding
ENSMUSG00000020733	2493.41	3133.04	1853.78	0.749688	0.109038	6.87539	6.18187e-12	1.426e-10	Slc9a3r1	protein_coding
ENSMUSG00000028152	1024.35	1217.36	831.33	0.548693	0.079812	6.87471	6.21159e-12	1.4313e-10	Tspan5	protein_coding
ENSMUSG00000052137	759.029	519.772	998.286	-0.926402	0.134886	-6.86756	6.53104e-12	1.50327e-10	Rbm12b2	protein_coding
ENSMUSG00000052435	53.0566	94.6219	11.4913	2.64024	0.379709	6.86537	6.63187e-12	1.52483e-10	Cebpe	protein_coding
ENSMUSG00000022587	43679.7	55442.8	31916.6	0.78833	0.114836	6.86481	6.65808e-12	1.52919e-10	Ly6e	protein_coding
ENSMUSG00000004814	356.554	177.657	535.452	-1.52483	0.222051	-6.86394	6.69884e-12	1.53689e-10	Ccl24	protein_coding
ENSMUSG00000034379	526.924	422.371	631.477	-0.575809	0.0839007	-6.86266	6.75906e-12	1.54903e-10	Wdr5b	protein_coding
ENSMUSG00000003038	569.867	695.842	443.892	0.644461	0.0939162	6.86181	6.79925e-12	1.55656e-10	Hmgn2	protein_coding
ENSMUSG00000025464	1244.06	1672.37	815.758	1.01777	0.148338	6.86088	6.84357e-12	1.56502e-10	Paox	protein_coding
ENSMUSG00000047735	903.02	1211.14	594.905	1.00817	0.146964	6.85959	6.90581e-12	1.57755e-10	Samd9l	protein_coding
ENSMUSG00000033767	3878.06	4861.83	2894.29	0.741215	0.108106	6.85631	7.06624e-12	1.61246e-10	Tmem131l	protein_coding
ENSMUSG00000024190	63828.5	96573.7	31083.3	1.56544	0.228335	6.85594	7.08463e-12	1.61491e-10	Dusp1	protein_coding
ENSMUSG00000020743	1605.48	1938.54	1272.42	0.603009	0.0879724	6.85446	7.15847e-12	1.62999e-10	Mif4gd	protein_coding
ENSMUSG00000107480	25.8925	51.055	0.730048	4.35542	0.460043	6.84834	7.47122e-12	1.69938e-10
ENSMUSG00000112095	288.134	357.216	219.051	0.700366	0.10237	6.84078	7.87647e-12	1.78964e-10	A130077B15Rik
ENSMUSG00000026663	6102.9	7789.24	4416.57	0.809275	0.118308	6.84038	7.89814e-12	1.79264e-10	Atf6	protein_coding
ENSMUSG00000028629	494.411	363.048	625.774	-0.776292	0.113523	-6.83763	8.05125e-12	1.82544e-10	Exo5	protein_coding
ENSMUSG00000006445	2666.06	3513.28	1818.84	0.935272	0.136871	6.83315	8.30687e-12	1.88138e-10	Epha2	protein_coding
ENSMUSG00000049436	1767.32	159.904	3374.74	-3.27816	0.485344	-6.82979	8.504e-12	1.92397e-10	Upk1b	protein_coding
ENSMUSG00000090386	448.869	309.697	588.041	-0.908958	0.133114	-6.82755	8.63795e-12	1.95219e-10	Mir99ahg	processed_transcript
ENSMUSG00000086264	81.574	28.7211	134.427	-2.05007	0.299042	-6.82647	8.70286e-12	1.96477e-10	Gm15850	processed_transcript
ENSMUSG00000020695	2637.22	1301.96	3972.48	-1.54181	0.225947	-6.82343	8.88911e-12	2.00468e-10	Mrc2	protein_coding
ENSMUSG00000089809	1561.45	1960.11	1162.79	0.745825	0.109323	6.82209	8.97238e-12	2.02131e-10	A930011G23Rik	protein_coding
ENSMUSG00000006273	6695.14	7631.02	5759.27	0.40497	0.059379	6.82007	9.0994e-12	2.04775e-10	Atp6v1b2	protein_coding
ENSMUSG00000029686	6337.06	5175.98	7498.13	-0.531968	0.0780483	-6.81586	9.37016e-12	2.10645e-10	Cul1	protein_coding
ENSMUSG00000034353	474.173	270.491	677.855	-1.28459	0.188472	-6.81421	9.47822e-12	2.12848e-10	Ramp1	protein_coding
ENSMUSG00000026483	4069.28	5302.13	2836.43	0.890314	0.130709	6.81134	9.6697e-12	2.16918e-10	Fam129a	protein_coding
ENSMUSG00000070305	102.296	162.612	41.9791	1.83371	0.26865	6.81035	9.73646e-12	2.18185e-10	Mpzl3	protein_coding
ENSMUSG00000022952	7624.89	9574.69	5675.09	0.747243	0.109762	6.80783	9.90805e-12	2.21796e-10	Runx1	protein_coding
ENSMUSG00000057789	1768.22	2159.05	1377.4	0.643489	0.0945382	6.80658	9.99491e-12	2.23504e-10	Bak1	protein_coding
ENSMUSG00000041841	2529.03	3117.92	1940.13	0.678603	0.0997144	6.80541	1.00761e-11	2.25083e-10	Rpl37	protein_coding
ENSMUSG00000032698	5846.17	3913.71	7778.63	-0.974609	0.143223	-6.80475	1.01226e-11	2.25883e-10	Lmo2	protein_coding
ENSMUSG00000044393	118.7	61.5439	175.856	-1.45291	0.213347	-6.80091	1.03959e-11	2.31737e-10	Dsg2	protein_coding
ENSMUSG00000040212	909.344	1242.41	576.279	1.08496	0.159537	6.80027	1.04423e-11	2.32527e-10	Emp3	protein_coding
ENSMUSG00000109036	283.408	425.991	140.824	1.52935	0.224925	6.79627	1.07361e-11	2.38818e-10
ENSMUSG00000059049	387.187	179.925	594.449	-1.64081	0.24138	-6.79459	1.08622e-11	2.41371e-10	Frem1	protein_coding
ENSMUSG00000020732	45.1299	73.86	16.3997	2.01116	0.293871	6.79159	1.10907e-11	2.46191e-10	Rab37	protein_coding
ENSMUSG00000058587	4943.12	5821.58	4064.65	0.515597	0.0760182	6.78254	1.18083e-11	2.61846e-10	Tmod3	protein_coding
ENSMUSG00000021872	39.3597	12.6866	66.0327	-2.17265	0.316632	-6.78177	1.18714e-11	2.62969e-10	Rnase10	protein_coding
ENSMUSG00000086150	633.54	877.654	389.425	1.14461	0.168769	6.78143	1.18993e-11	2.63312e-10	Bach2os	antisense
ENSMUSG00000015468	4006.9	5669.38	2344.43	1.23946	0.182779	6.78108	1.19283e-11	2.63679e-10	Notch4	protein_coding
ENSMUSG00000027454	195.365	258.036	132.694	0.941822	0.139027	6.77254	1.2654e-11	2.79429e-10	Gins1	protein_coding
ENSMUSG00000053536	2143.78	1845.03	2442.53	-0.403258	0.0595773	-6.76861	1.30023e-11	2.86821e-10	Cstf2t	protein_coding
ENSMUSG00000059423	678.908	558.083	799.734	-0.515396	0.0762094	-6.76271	1.35439e-11	2.98458e-10	Zfp933	protein_coding
ENSMUSG00000040139	241.178	330.754	151.602	1.10039	0.162674	6.76249	1.35643e-11	2.98597e-10	9430038I01Rik	protein_coding
ENSMUSG00000020841	6704.56	10373.7	3035.37	1.68195	0.248779	6.76081	1.37224e-11	3.01764e-10	Cpd	protein_coding
ENSMUSG00000056158	133.316	61.7401	204.892	-1.64627	0.243206	-6.75928	1.38676e-11	3.04641e-10	Car10	protein_coding
ENSMUSG00000035914	725.292	407.281	1043.3	-1.31723	0.194896	-6.75781	1.40097e-11	3.07445e-10	Cd276	protein_coding
ENSMUSG00000023191	810.664	544.817	1076.51	-0.966357	0.142998	-6.75737	1.40517e-11	3.08047e-10	P3h3	protein_coding
ENSMUSG00000027956	1353.33	870.722	1835.93	-1.0544	0.156356	-6.74325	1.54881e-11	3.39186e-10	Tmem144	protein_coding
ENSMUSG00000028657	12028.5	13408.8	10648.3	0.331813	0.04925	6.73731	1.61346e-11	3.52979e-10	Ppt1	protein_coding
ENSMUSG00000031367	5809.51	8471.89	3147.13	1.37977	0.204819	6.73647	1.62286e-11	3.54671e-10	Ap1s2	protein_coding
ENSMUSG00000027514	350.87	524.101	177.638	1.49756	0.222275	6.73502	1.63906e-11	3.57843e-10	Zbp1	protein_coding
ENSMUSG00000032508	4297.14	5324.83	3269.45	0.697401	0.103573	6.7334	1.65743e-11	3.61479e-10	Myd88	protein_coding
ENSMUSG00000026773	12148.4	18141.3	6155.61	1.49616	0.222218	6.73284	1.66382e-11	3.625e-10	Pfkfb3	protein_coding
ENSMUSG00000029068	10435.1	11712.4	9157.87	0.354305	0.0526435	6.73026	1.69358e-11	3.68605e-10	Ccnl2	protein_coding
ENSMUSG00000087674	58.3047	22.8374	93.772	-1.90256	0.281269	-6.72893	1.7092e-11	3.71624e-10		lincRNA
ENSMUSG00000002289	318.935	559.355	78.5157	2.48418	0.368841	6.72876	1.71112e-11	3.7166e-10	Angptl4	protein_coding
ENSMUSG00000030674	137.423	70.334	204.512	-1.47792	0.219416	-6.72811	1.71878e-11	3.72942e-10	Qprt	protein_coding
ENSMUSG00000027016	32.9333	13.031	52.8356	-1.88075	0.276635	-6.7253	1.75236e-11	3.79839e-10	Zfp385b	protein_coding
ENSMUSG00000025037	886.63	1143.81	629.451	0.851405	0.126657	6.72186	1.79418e-11	3.88507e-10	Maoa	protein_coding
ENSMUSG00000021417	2759.18	3783.6	1734.75	1.10052	0.16376	6.72021	1.81457e-11	3.92521e-10	Eci2	protein_coding
ENSMUSG00000061904	11914.9	13770.9	10058.8	0.451436	0.0671876	6.71904	1.82931e-11	3.95307e-10	Slc25a3	protein_coding
ENSMUSG00000022999	1836.89	2278.39	1395.38	0.701557	0.104436	6.71747	1.84907e-11	3.99169e-10	Lmbr1l	protein_coding
ENSMUSG00000032373	1681.26	679.413	2683.1	-1.85442	0.276114	-6.71551	1.87409e-11	4.04159e-10	Car12	protein_coding
ENSMUSG00000031934	534.235	674.939	393.532	0.769525	0.114691	6.70912	1.95802e-11	4.2183e-10	Panx1	protein_coding
ENSMUSG00000039196	29.8502	58.5004	1.19994	3.83188	0.493196	6.70681	1.98931e-11	4.28137e-10	Orm1	protein_coding
ENSMUSG00000000901	118.665	70.2432	167.086	-1.21424	0.180892	-6.70631	1.99612e-11	4.29166e-10	Mmp11	protein_coding
ENSMUSG00000037940	4141.43	3149.58	5133.28	-0.698689	0.104215	-6.70425	2.02443e-11	4.34812e-10	Inpp4b	protein_coding
ENSMUSG00000032518	293	415.467	170.534	1.24607	0.186102	6.69368	2.1763e-11	4.66485e-10	Rpsa	protein_coding
ENSMUSG00000072683	14.3829	28.7657	0	4.13725	0.514853	6.69372	2.17565e-11	4.66485e-10	Gm7457	processed_transcript
ENSMUSG00000105272	550.011	780.189	319.833	1.25022	0.186783	6.69235	2.19613e-11	4.70261e-10
ENSMUSG00000031861	227.932	299.815	156.05	0.929704	0.138938	6.68999	2.23179e-11	4.77415e-10	Lpar2	protein_coding
ENSMUSG00000026425	31314.9	20014	42615.7	-1.06803	0.159787	-6.6841	2.32354e-11	4.96541e-10	Srgap2	protein_coding
ENSMUSG00000040165	33.2477	11.8733	54.6221	-2.01685	0.29804	-6.68343	2.33415e-11	4.98305e-10	Cd209c	protein_coding
ENSMUSG00000025584	642.577	849.681	435.473	0.948498	0.142045	6.67702	2.43848e-11	5.20053e-10	Pde8a	protein_coding
ENSMUSG00000015340	5787.08	9525.77	2048.39	2.04009	0.305661	6.67473	2.47694e-11	5.27726e-10	Cybb	protein_coding
ENSMUSG00000079641	2024.14	2578.03	1470.24	0.800578	0.119993	6.6718	2.52692e-11	5.37833e-10	Rpl39	protein_coding
ENSMUSG00000028798	2153.05	2584.84	1721.26	0.582681	0.0873541	6.67029	2.55303e-11	5.42301e-10	Eif3i	protein_coding
ENSMUSG00000031849	573.331	837.032	309.63	1.38358	0.207386	6.67039	2.55133e-11	5.42301e-10	Comp	protein_coding
ENSMUSG00000028599	16998.2	19322.6	14673.8	0.395886	0.0593806	6.66692	2.61229e-11	5.54333e-10	Tnfrsf1b	protein_coding
ENSMUSG00000045679	374.013	568.705	179.321	1.58807	0.238111	6.66674	2.61543e-11	5.54444e-10	Pqlc3	protein_coding
ENSMUSG00000063286	4441.68	5554.6	3328.75	0.731626	0.109745	6.66654	2.61909e-11	5.54667e-10	Gm8995	unprocessed_pseudogene
ENSMUSG00000027763	20885	16546.3	25223.6	-0.604246	0.090675	-6.66386	2.66728e-11	5.63746e-10	Mbnl1	protein_coding
ENSMUSG00000028048	4926.5	5871.37	3981.63	0.557156	0.083608	6.66389	2.66677e-11	5.63746e-10	Gba	protein_coding
ENSMUSG00000024486	189.311	128.411	250.211	-0.950594	0.142617	-6.66322	2.67897e-11	5.65651e-10	Hbegf	protein_coding
ENSMUSG00000021025	19613.6	29684.8	9542.41	1.56302	0.234655	6.66094	2.72077e-11	5.73337e-10	Nfkbia	protein_coding
ENSMUSG00000090164	2186.74	1455.97	2917.51	-0.984835	0.147847	-6.66098	2.72004e-11	5.73337e-10	BC035044	protein_coding
ENSMUSG00000002489	841.411	605.344	1077.48	-0.821056	0.123272	-6.66018	2.73491e-11	5.75743e-10	Tiam1	protein_coding
ENSMUSG00000074604	46.3464	76.2361	16.4567	2.03606	0.303402	6.65951	2.74747e-11	5.77463e-10	Mgst2	protein_coding
ENSMUSG00000106847	2835.62	2252.14	3419.11	-0.598261	0.0898357	-6.65945	2.74853e-11	5.77463e-10	Peg13
ENSMUSG00000051669	224.513	330.61	118.417	1.4269	0.214238	6.6567	2.80051e-11	5.87802e-10	AU021092	protein_coding
ENSMUSG00000031898	22.5591	44.1507	0.967511	3.91558	0.471956	6.65157	2.8998e-11	6.08039e-10	Dpep3	protein_coding
ENSMUSG00000026064	136.509	183.699	89.319	1.02077	0.15343	6.64953	2.94038e-11	6.1594e-10	Ptp4a1	protein_coding
ENSMUSG00000002668	6667.36	5361.61	7973.11	-0.569014	0.0855786	-6.649	2.95098e-11	6.17549e-10	Dennd1c	protein_coding
ENSMUSG00000031024	2883.06	4090.62	1675.5	1.25061	0.188164	6.64623	3.00702e-11	6.28656e-10	St5	protein_coding
ENSMUSG00000110235	1502.32	766.362	2238.28	-1.48264	0.223154	-6.64342	3.06494e-11	6.40135e-10	Gm5086
ENSMUSG00000026927	4204.47	3442.99	4965.95	-0.525556	0.0791583	-6.63927	3.15243e-11	6.57759e-10	Entr1	protein_coding
ENSMUSG00000098108	22.4484	4.74592	40.1508	-2.64289	0.382101	-6.63728	3.19521e-11	6.6603e-10		antisense
ENSMUSG00000099032	62.0769	31.9318	92.2219	-1.46056	0.219503	-6.63453	3.25538e-11	6.77906e-10	Tcf24	protein_coding
ENSMUSG00000090707	20.7537	2.48519	39.0222	-3.14634	0.436185	-6.6252	3.46782e-11	7.21436e-10		protein_coding
ENSMUSG00000020528	2043.48	1287.05	2799.9	-1.09642	0.165522	-6.62379	3.50111e-11	7.27648e-10	Prpsap2	protein_coding
ENSMUSG00000031111	130.154	59.5134	200.795	-1.65971	0.250309	-6.62047	3.58064e-11	7.42721e-10	Igsf1	protein_coding
ENSMUSG00000095742	839.937	1120.79	559.087	0.984545	0.148703	6.62053	3.57916e-11	7.42721e-10		protein_coding
ENSMUSG00000022089	1293.81	1535.35	1052.27	0.541791	0.0818823	6.61663	3.67471e-11	7.61487e-10	Bin3	protein_coding
ENSMUSG00000006517	355.778	443.297	268.26	0.719331	0.108722	6.61563	3.69961e-11	7.65898e-10	Mvd	protein_coding
ENSMUSG00000030302	578.417	345.76	811.074	-1.19747	0.180988	-6.61531	3.70782e-11	7.6685e-10	Atp2b2	protein_coding
ENSMUSG00000031217	1176.4	811.391	1541.41	-0.911675	0.137828	-6.61431	3.73294e-11	7.71293e-10	Efnb1	protein_coding
ENSMUSG00000023845	10740.1	12667.9	8812.34	0.520907	0.0788277	6.60816	3.89119e-11	8.03206e-10	Lnpep	protein_coding
ENSMUSG00000048621	366.979	584.92	149.039	1.84283	0.278771	6.60721	3.91619e-11	8.07581e-10	Gm6377	protein_coding
ENSMUSG00000048170	3566.45	4042.28	3090.61	0.386389	0.0585025	6.60464	3.98481e-11	8.20932e-10	Mcmbp	protein_coding
ENSMUSG00000112346	298.836	179.259	418.413	-1.18828	0.179886	-6.6036	4.01281e-11	8.25899e-10
ENSMUSG00000032204	53.5621	84.5071	22.6171	1.79173	0.270075	6.60328	4.02162e-11	8.2691e-10	Aqp9	protein_coding
ENSMUSG00000034845	45.6897	21.0048	70.3746	-1.65503	0.249336	-6.60237	4.04632e-11	8.31182e-10	Plvap	protein_coding
ENSMUSG00000025573	149.645	52.6667	246.624	-2.04968	0.309903	-6.60188	4.05965e-11	8.33113e-10	6030468B19Rik	protein_coding
ENSMUSG00000062284	89.4524	129.904	49.0005	1.35329	0.204707	6.60153	4.0694e-11	8.34305e-10		processed_pseudogene
ENSMUSG00000029062	4812.77	5759.25	3866.29	0.571303	0.0865617	6.59993	4.11359e-11	8.42551e-10	Cdk11b	protein_coding
ENSMUSG00000026970	3051.14	4193.79	1908.48	1.10979	0.168208	6.59763	4.17769e-11	8.54854e-10	Rbms1	protein_coding
ENSMUSG00000028986	2262.02	1834.3	2689.74	-0.549561	0.0833028	-6.59709	4.19294e-11	8.57147e-10	Klhl7	protein_coding
ENSMUSG00000044501	811.129	663.506	958.752	-0.527301	0.0799335	-6.59658	4.20738e-11	8.59271e-10	Zfp758	protein_coding
ENSMUSG00000021094	2081.5	2433.54	1729.45	0.491213	0.0745307	6.5907	4.37747e-11	8.93147e-10	Dhrs7	protein_coding
ENSMUSG00000028294	112.525	55.7039	169.346	-1.52896	0.231736	-6.58763	4.46895e-11	9.10599e-10	Cfap206	protein_coding
ENSMUSG00000085148	485.843	710.353	261.333	1.38917	0.210835	6.58754	4.4716e-11	9.10599e-10	Mir22hg	processed_transcript
ENSMUSG00000090069	102.291	146.556	58.0251	1.2924	0.196128	6.58247	4.62705e-11	9.41352e-10		antisense
ENSMUSG00000028926	1180.92	1467.19	894.643	0.707157	0.107449	6.58121	4.66639e-11	9.48445e-10	Cdk14	protein_coding
ENSMUSG00000005682	2612.62	3072.6	2152.64	0.511186	0.0776762	6.58096	4.67429e-11	9.49141e-10	Pan2	protein_coding
ENSMUSG00000028127	3015.58	2558.29	3472.87	-0.439398	0.0667748	-6.58027	4.69596e-11	9.52629e-10	Abcd3	protein_coding
ENSMUSG00000030889	291.379	141.944	440.814	-1.55724	0.236653	-6.57652	4.81593e-11	9.76031e-10	Vwa3a	protein_coding
ENSMUSG00000112358	355.44	480.207	230.673	1.03857	0.157917	6.57546	4.85031e-11	9.82061e-10
ENSMUSG00000027221	1165.96	1560.69	771.225	0.997454	0.151694	6.57517	4.8596e-11	9.83003e-10	Chst1	protein_coding
ENSMUSG00000091472	399.558	157.535	641.582	-1.88271	0.286208	-6.57406	4.89616e-11	9.89453e-10		protein_coding
ENSMUSG00000093674	1827.05	2338.11	1315.99	0.818426	0.124524	6.57233	4.95342e-11	1.00007e-09	Rpl41	protein_coding
ENSMUSG00000026930	1217.47	936.457	1498.49	-0.672619	0.102362	-6.57082	5.00377e-11	1.00928e-09	Gpsm1	protein_coding
ENSMUSG00000071847	1220.66	1912.28	529.049	1.74489	0.265534	6.57044	5.01673e-11	1.01093e-09	Apcdd1	protein_coding
ENSMUSG00000046387	64.7561	96.8743	32.6379	1.50383	0.228406	6.56681	5.14033e-11	1.03485e-09	Pcdhb17	protein_coding
ENSMUSG00000023150	79487.9	51466.5	107509	-1.0413	0.158584	-6.56624	5.16011e-11	1.03785e-09	Ivns1abp	protein_coding
ENSMUSG00000038642	260055	307654	212456	0.531376	0.0809639	6.56312	5.26926e-11	1.0588e-09	Ctss	protein_coding
ENSMUSG00000061758	3027.68	2435.87	3619.49	-0.567563	0.0865163	-6.56014	5.3758e-11	1.07918e-09	Akr1b10	protein_coding
ENSMUSG00000021179	1168.45	1388.58	948.324	0.54701	0.0834319	6.55627	5.51696e-11	1.10647e-09	Nrde2	protein_coding
ENSMUSG00000031293	29.8881	6.47497	53.3013	-2.60233	0.386503	-6.55581	5.5339e-11	1.10882e-09	Rs1	protein_coding
ENSMUSG00000030987	3462.3	4000.11	2924.48	0.450018	0.0686827	6.55212	5.67276e-11	1.13557e-09	Stim1	protein_coding
ENSMUSG00000069516	26630.9	37025.9	16236	1.15928	0.176978	6.55038	5.73891e-11	1.14773e-09	Lyz2	protein_coding
ENSMUSG00000024736	621.546	360.17	882.921	-1.25479	0.191559	-6.54939	5.77716e-11	1.15429e-09	Tmem132a	protein_coding
ENSMUSG00000027475	4117.92	4892.02	3343.81	0.545662	0.0833281	6.54833	5.81845e-11	1.16035e-09	Kif3b	protein_coding
ENSMUSG00000032324	4237.96	3284.24	5191.67	-0.655498	0.100099	-6.54844	5.81415e-11	1.16035e-09	Tspan3	protein_coding
ENSMUSG00000024732	1596.67	2501.74	691.601	1.74454	0.266423	6.54751	5.85044e-11	1.16563e-09	Ccdc86	protein_coding
ENSMUSG00000111180	43.7784	18.1711	69.3856	-1.8079	0.274291	-6.54725	5.86064e-11	1.16657e-09
ENSMUSG00000023094	1349.59	951.552	1747.63	-0.864191	0.132022	-6.5456	5.92572e-11	1.17842e-09	Msrb2	protein_coding
ENSMUSG00000074305	2193.29	1762.43	2624.16	-0.570524	0.0871891	-6.54346	6.01099e-11	1.19425e-09	Peak1	protein_coding
ENSMUSG00000024679	8317.15	13322.2	3312.14	1.86942	0.285733	6.54273	6.04054e-11	1.199e-09	Ms4a6d	protein_coding
ENSMUSG00000045180	294.833	410.246	179.419	1.16417	0.177974	6.53952	6.17186e-11	1.22392e-09	Shroom2	protein_coding
ENSMUSG00000010609	1252.3	1695.01	809.6	1.04362	0.159596	6.53889	6.19791e-11	1.22794e-09	Psen2	protein_coding
ENSMUSG00000009569	1261.75	1524.73	998.776	0.60657	0.0927836	6.53737	6.26106e-11	1.23929e-09	Mrtfb	protein_coding
ENSMUSG00000033644	85.5816	156.306	14.8572	2.79635	0.424742	6.53666	6.29096e-11	1.24405e-09	Piwil2	protein_coding
ENSMUSG00000032754	2330.92	2811.8	1850.03	0.600051	0.0918169	6.53525	6.35046e-11	1.25465e-09	Slc8b1	protein_coding
ENSMUSG00000045934	175.34	250.41	100.271	1.28184	0.196051	6.53461	6.37776e-11	1.25886e-09	Mtmr11	protein_coding
ENSMUSG00000034187	2402.03	3025.73	1778.33	0.758203	0.116124	6.5292	6.6122e-11	1.30393e-09	Nsf	protein_coding
ENSMUSG00000026827	976.705	1263.2	690.212	0.859922	0.131707	6.52882	6.62904e-11	1.30603e-09	Gpd2	protein_coding
ENSMUSG00000044229	455.025	595.493	314.557	0.907293	0.138974	6.52784	6.67261e-11	1.3134e-09	Nxpe4	protein_coding
ENSMUSG00000027006	2695.16	3230.26	2160.06	0.576528	0.0883279	6.5271	6.70567e-11	1.31868e-09	Dnajc10	protein_coding
ENSMUSG00000020085	189.29	281.217	97.3625	1.46571	0.224417	6.52681	6.71842e-11	1.31996e-09	Aifm2	protein_coding
ENSMUSG00000021224	8817.13	6435.54	11198.7	-0.78979	0.121015	-6.52637	6.73842e-11	1.32266e-09	Numb	protein_coding
ENSMUSG00000025937	1703.39	1360.73	2046.05	-0.583721	0.089481	-6.52332	6.87696e-11	1.34861e-09	Lactb2	protein_coding
ENSMUSG00000039911	3385.13	4022.78	2747.48	0.546711	0.0838637	6.51902	7.07675e-11	1.38651e-09	Spsb1	protein_coding
ENSMUSG00000000753	1201.16	630.276	1772.04	-1.432	0.219765	-6.5154	7.2496e-11	1.41906e-09	Serpinf1	protein_coding
ENSMUSG00000045128	2180	2659.86	1700.15	0.640329	0.0983268	6.5122	7.40586e-11	1.44831e-09	Rpl18a	protein_coding
ENSMUSG00000049744	419.412	569.678	269.146	1.06007	0.162806	6.51027	7.50182e-11	1.46572e-09	Arhgap15	protein_coding
ENSMUSG00000031402	1963.33	2320.09	1606.57	0.527893	0.0811027	6.5089	7.57033e-11	1.47775e-09	Mpp1	protein_coding
ENSMUSG00000026107	1137.78	1448.67	826.888	0.798521	0.122684	6.50861	7.58502e-11	1.47925e-09	Nabp1	protein_coding
ENSMUSG00000050822	726.806	259.193	1194.42	-2.02136	0.310487	-6.50839	7.59584e-11	1.48e-09	Slc29a4	protein_coding
ENSMUSG00000060636	3154.62	3878.26	2430.97	0.667946	0.102642	6.50751	7.64075e-11	1.48739e-09	Rpl35a	protein_coding
ENSMUSG00000099757	58.255	101.416	15.0937	2.40753	0.366989	6.50588	7.7238e-11	1.50217e-09		processed_transcript
ENSMUSG00000033610	393.463	257.794	529.132	-1.01503	0.156156	-6.49901	8.08524e-11	1.57103e-09	Pank1	protein_coding
ENSMUSG00000046311	4197.79	3595.87	4799.72	-0.415027	0.0638679	-6.49819	8.12936e-11	1.57815e-09	Zfp62	protein_coding
ENSMUSG00000074785	390.546	518.845	262.247	0.9676	0.148917	6.49671	8.20973e-11	1.5923e-09	Plxnc1	protein_coding
ENSMUSG00000034349	904.85	1048.3	761.403	0.459144	0.0707103	6.49322	8.40185e-11	1.62807e-09	Smc4	protein_coding
ENSMUSG00000029223	139.539	201.173	77.9048	1.32305	0.203669	6.49121	8.51477e-11	1.64844e-09	Uchl1	protein_coding
ENSMUSG00000047675	1698.73	2392.58	1004.88	1.2156	0.187326	6.48899	8.64109e-11	1.67137e-09	Rps8	protein_coding
ENSMUSG00000044042	859.281	1173.14	545.426	1.08011	0.166449	6.48866	8.66036e-11	1.67357e-09	Fmn1	protein_coding
ENSMUSG00000039529	422.267	551.121	293.414	0.89655	0.138202	6.4865	8.78524e-11	1.69616e-09	Atp8b1	protein_coding
ENSMUSG00000085939	129.469	175.744	83.1928	1.05249	0.162518	6.47259	9.63344e-11	1.85823e-09		transcribed_processed_pseudogene
ENSMUSG00000032870	20404.9	14228.8	26581.1	-0.888	0.137212	-6.47174	9.68788e-11	1.86703e-09	Smap2	protein_coding
ENSMUSG00000079557	1224.07	1428.7	1019.43	0.484654	0.0748949	6.47107	9.73112e-11	1.87366e-09	March2	protein_coding
ENSMUSG00000000275	2338.96	2919.12	1758.79	0.723626	0.111835	6.47042	9.77287e-11	1.87999e-09	Trim25	protein_coding
ENSMUSG00000026478	1490.82	1747.71	1233.93	0.49955	0.077233	6.46804	9.92794e-11	1.90809e-09	Lamc1	protein_coding
ENSMUSG00000027748	71.4738	127.163	15.7846	2.56916	0.394258	6.46739	9.97102e-11	1.91463e-09	Trpc4	protein_coding
ENSMUSG00000025044	3617.42	6575.21	659.632	2.74246	0.425	6.46621	1.00493e-10	1.92793e-09	Msr1	protein_coding
ENSMUSG00000029387	309.824	230.768	388.881	-0.745642	0.115344	-6.46372	1.02157e-10	1.95807e-09	Gtf2h3	protein_coding
ENSMUSG00000027995	11534.4	18337.6	4731.23	1.82311	0.282323	6.45771	1.06299e-10	2.03563e-09	Tlr2	protein_coding
ENSMUSG00000031012	2934.23	2332.14	3536.32	-0.596564	0.0923871	-6.45717	1.06678e-10	2.04104e-09	Cask	protein_coding
ENSMUSG00000036438	8621.9	6348.36	10895.4	-0.770426	0.119322	-6.45669	1.07018e-10	2.04513e-09	Calm2	protein_coding
ENSMUSG00000040473	370.404	212.611	528.197	-1.26979	0.196608	-6.45659	1.07085e-10	2.04513e-09	Cfap69	protein_coding
ENSMUSG00000051590	140.837	73.7948	207.88	-1.42761	0.220897	-6.45589	1.07583e-10	2.05279e-09	Map3k19	protein_coding
ENSMUSG00000064294	33.9423	55.2314	12.6532	1.96536	0.301314	6.45572	1.07707e-10	2.05331e-09	Aox3	protein_coding
ENSMUSG00000045075	315.884	216.485	415.282	-0.92146	0.142718	-6.45526	1.0803e-10	2.05762e-09		lincRNA
ENSMUSG00000025151	4034.73	2930.73	5138.73	-0.8002	0.123968	-6.45484	1.0833e-10	2.06147e-09	Maged1	protein_coding
ENSMUSG00000042417	21.5252	39.5954	3.45509	2.88658	0.423925	6.45216	1.1027e-10	2.09651e-09	Ccno	protein_coding
ENSMUSG00000021846	3768.85	4660.41	2877.29	0.689322	0.106967	6.4442	1.16211e-10	2.20749e-09	Peli2	protein_coding
ENSMUSG00000027952	616.894	812.052	421.737	0.928448	0.144087	6.44321	1.16969e-10	2.2199e-09	Pmvk	protein_coding
ENSMUSG00000029438	778.449	530.106	1026.79	-0.936647	0.145363	-6.44304	1.17103e-10	2.22044e-09	Bcl7a	protein_coding
ENSMUSG00000026203	1326.43	1047	1605.85	-0.612583	0.0950771	-6.4429	1.17211e-10	2.22051e-09	Dnajb2	protein_coding
ENSMUSG00000028766	357.758	195.622	519.894	-1.3567	0.21066	-6.43802	1.21039e-10	2.29098e-09	Alpl	protein_coding
ENSMUSG00000039753	4865.13	6606.09	3124.17	1.05676	0.164224	6.43482	1.23619e-10	2.33773e-09	Fbxl5	protein_coding
ENSMUSG00000086370	604.794	448.038	761.551	-0.755931	0.117471	-6.43466	1.23747e-10	2.33807e-09	Ftx	lincRNA
ENSMUSG00000041895	702.686	921.763	483.609	0.915404	0.142286	6.43317	1.2497e-10	2.35907e-09	Wipi1	protein_coding
ENSMUSG00000040084	161.087	215.362	106.811	0.991646	0.154138	6.4311	1.26681e-10	2.38925e-09	Bub1b	protein_coding
ENSMUSG00000026879	1779.9	2253.96	1305.84	0.77861	0.121074	6.43076	1.26964e-10	2.39032e-09	Gsn	protein_coding
ENSMUSG00000040276	135.233	79.0723	191.394	-1.2361	0.192063	-6.43078	1.26953e-10	2.39032e-09	Pacsin1	protein_coding
ENSMUSG00000001794	5835.68	6756.31	4915.05	0.45697	0.0710967	6.42744	1.29768e-10	2.44094e-09	Capns1	protein_coding
ENSMUSG00000024534	629.474	338.13	920.819	-1.3885	0.21619	-6.42135	1.35072e-10	2.53846e-09	Sncaip	protein_coding
ENSMUSG00000017774	5713.04	7196.48	4229.61	0.758088	0.118063	6.42102	1.35363e-10	2.54169e-09	Myo1c	protein_coding
ENSMUSG00000039167	1993.34	2662.96	1323.72	0.989497	0.154118	6.42023	1.36065e-10	2.5526e-09	Adgrl4	protein_coding
ENSMUSG00000024597	7199.4	5112.9	9285.9	-0.84886	0.13231	-6.41564	1.40236e-10	2.62852e-09	Slc12a2	protein_coding
ENSMUSG00000097440	1491.26	916.971	2065.56	-1.14127	0.177934	-6.41364	1.42081e-10	2.66075e-09		lincRNA
ENSMUSG00000035228	216.894	149.501	284.287	-0.911355	0.142086	-6.41239	1.43251e-10	2.6803e-09	Ccdc106	protein_coding
ENSMUSG00000036985	4019.12	4786.82	3251.43	0.554779	0.0865287	6.41148	1.44117e-10	2.69413e-09	Zdhhc9	protein_coding
ENSMUSG00000029752	149.844	247.29	52.3986	2.04168	0.317906	6.41092	1.4464e-10	2.70152e-09	Asns	protein_coding
ENSMUSG00000074578	1082.95	1355.74	810.164	0.734192	0.114574	6.40787	1.47568e-10	2.75378e-09	Zfas1	protein_coding
ENSMUSG00000030247	75.0429	112.32	37.7655	1.50233	0.233964	6.40751	1.47917e-10	2.75787e-09	Kcnj8	protein_coding
ENSMUSG00000007850	23708.8	19565.8	27851.8	-0.506943	0.0791247	-6.40688	1.48525e-10	2.76677e-09	Hnrnph1	protein_coding
ENSMUSG00000044667	609.404	292.298	926.51	-1.5794	0.246458	-6.4067	1.48704e-10	2.76768e-09	Plppr4	protein_coding
ENSMUSG00000025786	2575.89	2958.6	2193.18	0.429745	0.067086	6.40586	1.49529e-10	2.78002e-09	Zdhhc3	protein_coding
ENSMUSG00000029084	1537.56	2738.79	336.344	2.57101	0.401717	6.40575	1.4963e-10	2.78002e-09	Cd38	protein_coding
ENSMUSG00000043991	2460.29	2091.86	2828.72	-0.433295	0.0677095	-6.39929	1.56101e-10	2.8977e-09	Pura	protein_coding
ENSMUSG00000068036	1038.1	1202.62	873.578	0.460417	0.0719881	6.39567	1.5985e-10	2.96471e-09	Afdn	protein_coding
ENSMUSG00000064254	416.715	499.321	334.109	0.577291	0.090268	6.39499	1.6056e-10	2.97527e-09	Ethe1	protein_coding
ENSMUSG00000072437	134.571	51.6298	217.513	-1.91121	0.298316	-6.39356	1.62065e-10	3.00054e-09	Nanos1	protein_coding
ENSMUSG00000079334	675.166	508.25	842.081	-0.720164	0.11264	-6.3932	1.62446e-10	3.00498e-09	Naa80	protein_coding
ENSMUSG00000049422	474.239	251.077	697.402	-1.41414	0.221181	-6.39191	1.63823e-10	3.0278e-09	Chchd10	protein_coding
ENSMUSG00000037313	334.136	431.089	237.184	0.849007	0.132813	6.39168	1.64074e-10	3.0298e-09	Tacc3	protein_coding
ENSMUSG00000079014	17.1015	34.203	0	3.8464	0.536573	6.38631	1.69933e-10	3.13526e-09	Serpina3i	protein_coding
ENSMUSG00000030744	21902	26683.9	17120.1	0.635204	0.0994902	6.38458	1.71869e-10	3.16823e-09	Rps3	protein_coding
ENSMUSG00000029581	14207.8	8165.7	20249.9	-1.26826	0.198703	-6.38265	1.74053e-10	3.20569e-09	Fscn1	protein_coding
ENSMUSG00000039168	1481.24	1748.84	1213.64	0.523523	0.0820289	6.38212	1.74651e-10	3.21392e-09	Dap	protein_coding
ENSMUSG00000035448	68.8258	28.8509	108.801	-1.78848	0.279265	-6.38103	1.75899e-10	3.23407e-09	Ccr3	protein_coding
ENSMUSG00000086487	33.9381	8.46611	59.41	-2.43533	0.374716	-6.38061	1.76388e-10	3.24025e-09		processed_transcript
ENSMUSG00000053716	4121.11	2478.11	5764.12	-1.18374	0.185582	-6.37839	1.78958e-10	3.28461e-09	Dusp7	protein_coding
ENSMUSG00000038910	6276.17	4728.55	7823.79	-0.718921	0.112734	-6.37711	1.8046e-10	3.30931e-09	Plcl2	protein_coding
ENSMUSG00000102674	96.0839	40.3522	151.816	-1.78285	0.278924	-6.37597	1.81811e-10	3.33122e-09	8030442B05Rik	lincRNA
ENSMUSG00000027784	1680.31	1182.2	2178.41	-0.868044	0.136168	-6.37463	1.83408e-10	3.35758e-09	Ppm1l	protein_coding
ENSMUSG00000020553	892.861	1061.76	723.962	0.548942	0.0861219	6.3739	1.84284e-10	3.3707e-09	Pctp	protein_coding
ENSMUSG00000063870	10987.5	12823.9	9151.04	0.484474	0.0760141	6.37347	1.84803e-10	3.37727e-09	Chd4	protein_coding
ENSMUSG00000067613	20.0166	39.0394	0.99372	3.74475	0.477804	6.37189	1.86713e-10	3.40924e-09	Krt83	protein_coding
ENSMUSG00000028989	211.481	68.8822	354.079	-2.1303	0.333979	-6.3694	1.89768e-10	3.46204e-09	Angptl7	protein_coding
ENSMUSG00000022261	525.679	349.416	701.941	-0.985449	0.154882	-6.3618	1.99403e-10	3.63469e-09	Sdc2	protein_coding
ENSMUSG00000003949	455.437	264.491	646.384	-1.24654	0.195945	-6.36022	2.01469e-10	3.6692e-09	Hlf	protein_coding
ENSMUSG00000025429	573.982	939.199	208.765	1.98708	0.312376	6.35917	2.02849e-10	3.69115e-09	Pstpip2	protein_coding
ENSMUSG00000045838	408.01	538.161	277.859	0.938457	0.147566	6.35878	2.03366e-10	3.69739e-09	Ccdc9b	protein_coding
ENSMUSG00000036825	688.664	813.148	564.18	0.52389	0.0824059	6.3573	2.05326e-10	3.72983e-09	Ssx2ip	protein_coding
ENSMUSG00000002257	1433.97	1850.73	1017.22	0.850537	0.133814	6.35599	2.07094e-10	3.75873e-09	Def6	protein_coding
ENSMUSG00000072618	242.434	133.429	351.438	-1.34253	0.211123	-6.35576	2.074e-10	3.76106e-09	Gm10384	protein_coding
ENSMUSG00000068758	253.319	342.804	163.833	1.04116	0.163782	6.35553	2.07708e-10	3.76341e-09	Il3ra	protein_coding
ENSMUSG00000095788	115.591	195.595	35.5865	2.19735	0.34518	6.34809	2.18005e-10	3.94662e-09	Sirpb1a	protein_coding
ENSMUSG00000032418	143.514	90.343	196.684	-1.09135	0.17199	-6.34153	2.27491e-10	4.11482e-09	Me1	protein_coding
ENSMUSG00000043631	331.413	188.109	474.718	-1.2879	0.203073	-6.33989	2.29934e-10	4.15547e-09	Ecm2	protein_coding
ENSMUSG00000008658	121.28	59.5771	182.983	-1.53744	0.242235	-6.33795	2.32837e-10	4.20436e-09	Rbfox1	protein_coding
ENSMUSG00000086938	490.618	327.451	653.785	-0.976248	0.154031	-6.33719	2.33989e-10	4.22156e-09	4930481A15Rik	protein_coding
ENSMUSG00000042607	148.467	228.983	67.9498	1.65204	0.260444	6.33625	2.35427e-10	4.24389e-09	Asb4	protein_coding
ENSMUSG00000021068	2605.78	3346.39	1865.17	0.831672	0.13135	6.33163	2.42582e-10	4.36915e-09	Nin	protein_coding
ENSMUSG00000024248	2321.67	2684.36	1958.99	0.452247	0.0714898	6.32602	2.5157e-10	4.52719e-09	Cox7a2l	protein_coding
ENSMUSG00000025268	932.238	505.469	1359.01	-1.37157	0.21683	-6.32476	2.53627e-10	4.56034e-09	Maged2	protein_coding
ENSMUSG00000039943	632.904	736.008	529.801	0.471258	0.0745364	6.32241	2.57517e-10	4.62636e-09	Plcb4	protein_coding
ENSMUSG00000037370	699.875	888.016	511.733	0.784849	0.124229	6.3175	2.65835e-10	4.76771e-09	Enpp1	protein_coding
ENSMUSG00000041362	632.896	926.492	339.301	1.39087	0.220125	6.31759	2.65678e-10	4.76771e-09	Shtn1	protein_coding
ENSMUSG00000037411	6661.98	10640.6	2683.34	1.84367	0.292038	6.3133	2.73151e-10	4.89478e-09	Serpine1	protein_coding
ENSMUSG00000024610	9883.68	5377.71	14389.6	-1.36575	0.216373	-6.31198	2.75489e-10	4.93251e-09	Cd74	protein_coding
ENSMUSG00000044469	54.3842	89.9157	18.8528	2.04356	0.321846	6.31128	2.76741e-10	4.95075e-09	Tnfaip8l1	protein_coding
ENSMUSG00000059796	3760.87	4546.84	2974.91	0.607234	0.0962851	6.3066	2.85223e-10	5.09819e-09	Eif4a1	protein_coding
ENSMUSG00000028603	1441.94	1667.33	1216.56	0.452568	0.0717644	6.30625	2.85884e-10	5.10569e-09	Scp2	protein_coding
ENSMUSG00000028518	188.02	118.581	257.458	-1.09172	0.173072	-6.30519	2.87835e-10	5.1362e-09	Prkaa2	protein_coding
ENSMUSG00000022220	602.514	796.289	408.738	0.946285	0.150072	6.30502	2.8816e-10	5.13768e-09	Adcy4	protein_coding
ENSMUSG00000021876	30342.4	24362.7	36322.2	-0.572395	0.0907895	-6.30464	2.88873e-10	5.14607e-09	Rnase4	protein_coding
ENSMUSG00000029314	61.6265	94.6851	28.568	1.62897	0.257715	6.30068	2.96336e-10	5.27459e-09	Gpat3	protein_coding
ENSMUSG00000049892	433.817	639.076	228.559	1.42098	0.225636	6.296	3.05417e-10	5.43166e-09	Rasd1	protein_coding
ENSMUSG00000021390	215.939	125.477	306.4	-1.24768	0.198266	-6.29008	3.17311e-10	5.63846e-09	Ogn	protein_coding
ENSMUSG00000035790	284.818	362.359	207.278	0.798094	0.126926	6.28699	3.23674e-10	5.7467e-09	Cep19	protein_coding
ENSMUSG00000032491	217.395	157.548	277.242	-0.802396	0.127608	-6.28662	3.24457e-10	5.75381e-09	Nradd	protein_coding
ENSMUSG00000068394	3660.44	4839.97	2480.92	0.946512	0.15056	6.28654	3.24617e-10	5.75381e-09	Cep152	protein_coding
ENSMUSG00000042460	1497.56	1811.41	1183.71	0.609244	0.0969682	6.28284	3.32436e-10	5.88748e-09	C1galt1	protein_coding
ENSMUSG00000033386	5429.97	6591.26	4268.68	0.621816	0.0989865	6.28181	3.34653e-10	5.92179e-09	Frrs1	protein_coding
ENSMUSG00000035297	2644.78	2118.82	3170.74	-0.578137	0.0920407	-6.28128	3.35805e-10	5.93723e-09	Cops4	protein_coding
ENSMUSG00000022074	56.6062	82.924	30.2884	1.40097	0.222525	6.27907	3.40604e-10	6.01705e-09	Tnfrsf10b	protein_coding
ENSMUSG00000037242	3558.23	4790.87	2325.59	1.02048	0.16253	6.27865	3.41516e-10	6.02631e-09	Clic4	protein_coding
ENSMUSG00000039110	198.251	85.2292	311.273	-1.74818	0.278162	-6.27857	3.41696e-10	6.02631e-09	Mycbpap	protein_coding
ENSMUSG00000024104	8390.76	9981.98	6799.53	0.550618	0.0877069	6.27792	3.43133e-10	6.04661e-09	Washc2	protein_coding
ENSMUSG00000030218	1491.87	1992.87	990.864	0.988103	0.157437	6.27601	3.4738e-10	6.11636e-09	Mgp	protein_coding
ENSMUSG00000003134	2761.65	3353	2170.3	0.622486	0.0991905	6.27562	3.48249e-10	6.12659e-09	Tbc1d8	protein_coding
ENSMUSG00000022500	5618.07	6924.88	4311.26	0.677165	0.107906	6.27547	3.48585e-10	6.12741e-09	Litaf	protein_coding
ENSMUSG00000021483	814.72	1021.95	607.492	0.741455	0.118154	6.27512	3.49354e-10	6.13583e-09	Cdk20	protein_coding
ENSMUSG00000020038	531.741	666.737	396.745	0.741234	0.118154	6.27314	3.53843e-10	6.20954e-09	Cry1	protein_coding
ENSMUSG00000028931	473.286	713.647	232.925	1.53459	0.244587	6.27258	3.55107e-10	6.22656e-09	Kcnab2	protein_coding
ENSMUSG00000067928	764.53	576.396	952.664	-0.715652	0.11409	-6.2724	3.55535e-10	6.22891e-09	Zfp760	protein_coding
ENSMUSG00000048489	330.558	555.629	105.487	2.14888	0.342393	6.27151	3.57563e-10	6.25928e-09	Depp1	protein_coding
ENSMUSG00000079419	11137.3	19999.1	2275.55	2.616	0.417854	6.27132	3.57995e-10	6.26167e-09	Ms4a6c	protein_coding
ENSMUSG00000022419	1703.24	2224.31	1182.17	0.897205	0.143129	6.26834	3.64923e-10	6.37758e-09	Deptor	protein_coding
ENSMUSG00000045763	10124.7	6922	13327.3	-0.928655	0.148271	-6.26322	3.77109e-10	6.58511e-09	Basp1	protein_coding
ENSMUSG00000042524	14286.3	16368.1	12204.5	0.421939	0.0674339	6.25707	3.92279e-10	6.84114e-09	Sun2	protein_coding
ENSMUSG00000050994	270.484	428.912	112.057	1.79927	0.287366	6.25701	3.92416e-10	6.84114e-09	Adgb	protein_coding
ENSMUSG00000105954	29.1147	53.3938	4.83553	2.79748	0.4335	6.25301	4.02626e-10	7.01336e-09
ENSMUSG00000022311	2359.46	1121.84	3597.09	-1.59018	0.254308	-6.25262	4.03616e-10	7.02483e-09	Csmd3	protein_coding
ENSMUSG00000032724	267.253	460.03	74.4764	2.30568	0.368539	6.25064	4.08785e-10	7.10896e-09	Abtb2	protein_coding
ENSMUSG00000032246	389.273	176.061	602.485	-1.6685	0.266945	-6.24755	4.16949e-10	7.23314e-09	Calml4	protein_coding
ENSMUSG00000036966	1373.93	1703.29	1044.58	0.697756	0.111682	6.2476	4.16817e-10	7.23314e-09	Spryd3	protein_coding
ENSMUSG00000048078	432.621	225.708	639.534	-1.43642	0.229844	-6.24765	4.16674e-10	7.23314e-09	Tenm4	protein_coding
ENSMUSG00000042842	208.118	294.883	121.354	1.2407	0.198518	6.24715	4.17999e-10	7.24542e-09	Serpinb6b	protein_coding
ENSMUSG00000022721	4356.43	3872.11	4840.74	-0.321827	0.0515188	-6.24679	4.18968e-10	7.25629e-09	Trmt2a	protein_coding
ENSMUSG00000009995	4534.47	3781.01	5287.94	-0.481463	0.0770782	-6.24639	4.20037e-10	7.26888e-09	Taz	protein_coding
ENSMUSG00000026626	2773.94	3081.92	2465.96	0.321277	0.0514514	6.24427	4.2577e-10	7.36208e-09	Ppp2r5a	protein_coding
ENSMUSG00000029513	4370.89	3482.81	5258.97	-0.590145	0.0945131	-6.24402	4.26464e-10	7.36806e-09	Prkab1	protein_coding
ENSMUSG00000022893	6084.02	7804.3	4363.75	0.82683	0.132441	6.24298	4.29301e-10	7.41104e-09	Adamts1	protein_coding
ENSMUSG00000062585	1800.86	2368.05	1233.68	0.924507	0.148091	6.24268	4.30145e-10	7.41402e-09	Cnr2	protein_coding
ENSMUSG00000071637	2712.11	3507.71	1916.52	0.858479	0.137516	6.24267	4.30173e-10	7.41402e-09	Cebpd	pseudogene
ENSMUSG00000024935	241.81	331.422	152.199	1.09634	0.175578	6.24251	4.30605e-10	7.41543e-09	Slc1a1	protein_coding
ENSMUSG00000032265	6387.84	7997.49	4778.18	0.735002	0.117794	6.2397	4.38405e-10	7.54363e-09	Tent5a	protein_coding
ENSMUSG00000021275	1004.32	1185.56	823.08	0.522717	0.0837794	6.23912	4.40026e-10	7.56537e-09	Tecpr2	protein_coding
ENSMUSG00000022248	436.985	349.306	524.664	-0.582681	0.0933936	-6.23864	4.41403e-10	7.58291e-09	Rad1	protein_coding
ENSMUSG00000096904	44.5092	16.4357	72.5826	-1.95364	0.310895	-6.2364	4.47747e-10	7.68567e-09	Gm3591	protein_coding
ENSMUSG00000042613	11445.2	13280.1	9610.26	0.464513	0.0745029	6.23483	4.52257e-10	7.75679e-09	Pbxip1	protein_coding
ENSMUSG00000061533	284.835	369.908	199.762	0.877435	0.140745	6.2332	4.57002e-10	7.83183e-09	Cep128	protein_coding
ENSMUSG00000022556	2402.55	1985.58	2819.53	-0.503816	0.0808336	-6.23272	4.58406e-10	7.84956e-09	Hsf1	protein_coding
ENSMUSG00000016239	331.143	219.071	443.215	-0.996655	0.159959	-6.22956	4.67762e-10	8.0033e-09	Lonrf3	protein_coding
ENSMUSG00000021870	5598.6	4640.75	6556.44	-0.496083	0.0796402	-6.22904	4.69301e-10	8.02049e-09	Slmap	protein_coding
ENSMUSG00000054708	581.578	432.114	731.043	-0.750032	0.120404	-6.2289	4.69716e-10	8.02049e-09	Ankrd24	protein_coding
ENSMUSG00000074874	81.227	119.943	42.5106	1.42696	0.228702	6.22884	4.69902e-10	8.02049e-09	Ctla2b	protein_coding
ENSMUSG00000045107	466.289	362.96	569.619	-0.644224	0.103464	-6.2262	4.77881e-10	8.15012e-09	Saysd1	protein_coding
ENSMUSG00000000532	2350.49	2765.53	1935.44	0.511583	0.082196	6.22392	4.84886e-10	8.26293e-09	Acvr1b	protein_coding
ENSMUSG00000048960	742.439	988.73	496.148	0.976339	0.157023	6.2174	5.05448e-10	8.60642e-09	Prex2	protein_coding
ENSMUSG00000048406	138.417	85.7887	191.045	-1.1193	0.179914	-6.21723	5.05996e-10	8.60884e-09		pseudogene
ENSMUSG00000034245	1223.83	769.651	1678	-1.09557	0.176223	-6.21656	5.0816e-10	8.63872e-09	Hdac11	protein_coding
ENSMUSG00000038619	3239.67	3622.77	2856.58	0.341778	0.0549963	6.21456	5.14673e-10	8.74243e-09	Ensa	protein_coding
ENSMUSG00000031557	3618.72	2917.12	4320.32	-0.562702	0.0905967	-6.21103	5.26392e-10	8.93434e-09	Plekha2	protein_coding
ENSMUSG00000089762	85.9672	119.275	52.6593	1.1431	0.183861	6.21057	5.27912e-10	8.95296e-09	Ier5l	protein_coding
ENSMUSG00000038797	303.631	186.707	420.556	-1.13827	0.183271	-6.20917	5.32663e-10	9.01911e-09	Zscan2	protein_coding
ENSMUSG00000048218	192.178	130.981	253.375	-0.937331	0.150912	-6.20924	5.32427e-10	9.01911e-09	Amigo2	protein_coding
ENSMUSG00000051721	413.761	322.665	504.857	-0.637101	0.102612	-6.20838	5.3532e-10	9.05686e-09	Wdcp	protein_coding
ENSMUSG00000034807	8189.53	10474.2	5904.87	0.81554	0.131369	6.20798	5.36713e-10	9.07319e-09	Colgalt1	protein_coding
ENSMUSG00000057335	5355.92	4549.83	6162	-0.435603	0.0701833	-6.20664	5.41311e-10	9.14362e-09	Cep170	protein_coding
ENSMUSG00000043881	1104.29	910.032	1298.56	-0.510532	0.0822681	-6.20563	5.44783e-10	9.19495e-09	Kbtbd7	protein_coding
ENSMUSG00000070003	4683.93	5473.75	3894.11	0.488851	0.0788427	6.20032	5.63478e-10	9.50292e-09	Ssbp4	protein_coding
ENSMUSG00000058022	102.423	64.9032	139.944	-1.07801	0.173739	-6.19937	5.66908e-10	9.55316e-09	Adtrp	protein_coding
ENSMUSG00000117956	68.0189	27.1088	108.929	-1.84819	0.297006	-6.19764	5.73169e-10	9.65101e-09
ENSMUSG00000037913	296.783	396.416	197.15	0.985529	0.159089	6.1937	5.87697e-10	9.88777e-09	Tmem156	protein_coding
ENSMUSG00000047821	248.954	333.487	164.422	1.00153	0.161767	6.18968	6.02861e-10	1.01349e-08	Trim16	protein_coding
ENSMUSG00000022371	373.481	475.657	271.306	0.797146	0.128874	6.18489	6.21472e-10	1.04394e-08	Col14a1	protein_coding
ENSMUSG00000021794	6929.68	7727.91	6131.45	0.333244	0.053898	6.18285	6.29529e-10	1.05664e-08	Glud1	protein_coding
ENSMUSG00000090675	104.329	41.1884	167.469	-1.86002	0.300274	-6.17867	6.46443e-10	1.08417e-08	Olfr111	protein_coding
ENSMUSG00000105509	102.053	63.5328	140.573	-1.11103	0.179673	-6.17791	6.49575e-10	1.08856e-08
ENSMUSG00000037363	581.916	374.706	789.126	-1.04813	0.169656	-6.17722	6.52386e-10	1.09241e-08	Letm2	protein_coding
ENSMUSG00000033760	513.706	343.508	683.905	-0.972454	0.157475	-6.17455	6.63516e-10	1.11017e-08	Rbm4b	protein_coding
ENSMUSG00000087598	657.745	440.629	874.861	-0.968715	0.157008	-6.16927	6.8607e-10	1.147e-08	Zfp111	protein_coding
ENSMUSG00000001098	2312.13	2762.01	1862.25	0.56481	0.0915631	6.16849	6.8944e-10	1.15173e-08	Kctd10	protein_coding
ENSMUSG00000019823	1574.26	1975.54	1172.99	0.743714	0.120612	6.16604	7.00217e-10	1.16881e-08	Mical1	protein_coding
ENSMUSG00000015968	3139.15	3915.55	2362.74	0.72071	0.116966	6.16168	7.19783e-10	1.20053e-08	Cacna1d	protein_coding
ENSMUSG00000050350	64.1863	113.287	15.0856	2.47169	0.398205	6.16124	7.2178e-10	1.20291e-08	Gpr18	protein_coding
ENSMUSG00000031304	480.383	797.876	162.89	2.0663	0.335281	6.16067	7.24393e-10	1.20632e-08	Il2rg	protein_coding
ENSMUSG00000031508	4542.28	3740.85	5343.7	-0.511331	0.0830119	-6.15971	7.28798e-10	1.2127e-08	Ankrd10	protein_coding
ENSMUSG00000034765	257.754	437.865	77.642	2.20876	0.358331	6.15807	7.3635e-10	1.2243e-08	Dusp5	protein_coding
ENSMUSG00000037434	1696.76	2030.33	1363.18	0.570435	0.0926412	6.15741	7.39429e-10	1.22846e-08	Slc30a1	protein_coding
ENSMUSG00000024776	2098.83	1598.41	2599.24	-0.693855	0.112708	-6.15612	7.45485e-10	1.23755e-08	Stambpl1	protein_coding
ENSMUSG00000048924	236.493	320.695	152.291	1.05067	0.170697	6.15341	7.58349e-10	1.25792e-08	Ccdc125	protein_coding
ENSMUSG00000035561	76.8181	107.706	45.9303	1.18857	0.192924	6.15279	7.61331e-10	1.26188e-08	Aldh1b1	protein_coding
ENSMUSG00000000325	2243.81	1570.2	2917.42	-0.878774	0.142827	-6.15258	7.62349e-10	1.26258e-08	Arvcf	protein_coding
ENSMUSG00000047832	1137.99	978.914	1297.06	-0.404854	0.0658234	-6.15055	7.7215e-10	1.27781e-08	Cdca4	protein_coding
ENSMUSG00000040229	34528.8	13279.9	55777.7	-1.90074	0.309221	-6.14741	7.87567e-10	1.3013e-08	Gpr34	protein_coding
ENSMUSG00000053870	749.464	598.698	900.229	-0.584337	0.09505	-6.1475	7.87113e-10	1.3013e-08	Fpgt	protein_coding
ENSMUSG00000024644	9006.46	10197	7815.89	0.382383	0.062207	6.14693	7.89963e-10	1.30424e-08	Cndp2	protein_coding
ENSMUSG00000032381	1887.5	2496.75	1278.25	0.947011	0.154099	6.14532	7.98007e-10	1.31649e-08	Ciao2a	protein_coding
ENSMUSG00000026028	2411.64	2932.78	1890.5	0.628075	0.10223	6.14369	8.06258e-10	1.32907e-08	Trak2	protein_coding
ENSMUSG00000060743	567.824	690.239	445.41	0.625187	0.101786	6.14199	8.14931e-10	1.34232e-08	H3f3a	protein_coding
ENSMUSG00000062997	593.87	800.353	387.387	1.02235	0.166538	6.13826	8.34293e-10	1.37315e-08	Rpl35	protein_coding
ENSMUSG00000070000	105.576	157.235	53.9161	1.46976	0.239216	6.13619	8.45233e-10	1.39008e-08	Fcho1	protein_coding
ENSMUSG00000029657	2976.37	1629.23	4323.52	-1.3519	0.220486	-6.13126	8.71865e-10	1.43277e-08	Hsph1	protein_coding
ENSMUSG00000001687	7761.46	6847.26	8675.66	-0.340461	0.0555364	-6.13041	8.76546e-10	1.43934e-08	Ubl3	protein_coding
ENSMUSG00000022312	3072	3662.07	2481.93	0.557109	0.0908861	6.12973	8.80292e-10	1.44437e-08	Eif3h	protein_coding
ENSMUSG00000053560	11253.4	16774	5732.86	1.47464	0.240924	6.12075	9.3134e-10	1.52695e-08	Ier2	protein_coding
ENSMUSG00000044950	4031.2	2880.36	5182.05	-0.834395	0.136406	-6.11695	9.53835e-10	1.56262e-08	Pwwp2a	protein_coding
ENSMUSG00000025357	1920.16	2195.97	1644.34	0.415704	0.0679715	6.11583	9.60549e-10	1.57241e-08	Dgka	protein_coding
ENSMUSG00000097705	219.602	301.304	137.899	1.1011	0.180023	6.11442	9.69115e-10	1.58521e-08		antisense
ENSMUSG00000035681	27.5651	10.1341	44.9961	-1.94667	0.314193	-6.1109	9.90698e-10	1.61801e-08	Kcnc2	protein_coding
ENSMUSG00000037344	7291.89	8889.5	5694.27	0.63708	0.104253	6.11091	9.90639e-10	1.61801e-08	Slc12a9	protein_coding
ENSMUSG00000028988	1549.14	1878.45	1219.83	0.617667	0.101099	6.10942	9.99924e-10	1.63182e-08	Ctnnbip1	protein_coding
ENSMUSG00000031958	157.297	236.353	78.2417	1.51345	0.247662	6.1058	1.02289e-09	1.66801e-08	Ldhd	protein_coding
ENSMUSG00000086564	521.359	752.501	290.217	1.32186	0.216487	6.10484	1.02902e-09	1.67673e-08	Cd101	protein_coding
ENSMUSG00000019943	8130.84	9712.26	6549.42	0.564666	0.0924982	6.1046	1.0306e-09	1.67802e-08	Atp2b1	protein_coding
ENSMUSG00000033420	538.232	309.648	766.816	-1.26157	0.206664	-6.10332	1.03889e-09	1.6902e-08	Antxr1	protein_coding
ENSMUSG00000028081	1721.34	2111.01	1331.68	0.657906	0.107818	6.10197	1.04772e-09	1.70327e-08	Rps3a1	protein_coding
ENSMUSG00000040479	10530.1	12839.9	8220.27	0.637793	0.104536	6.10116	1.053e-09	1.71054e-08	Dgkz	protein_coding
ENSMUSG00000004508	5249.93	6456.7	4043.16	0.668966	0.109649	6.10097	1.05427e-09	1.71129e-08	Gab2	protein_coding
ENSMUSG00000024912	13.764	27.5279	0	3.64521	0.540572	6.10055	1.05702e-09	1.71445e-08	Fosl1	protein_coding
ENSMUSG00000055013	1067.74	1467.06	668.421	1.10433	0.181078	6.09827	1.0722e-09	1.73774e-08	Agap1	protein_coding
ENSMUSG00000019979	2140.81	2754.6	1527.03	0.837857	0.137521	6.09247	1.1118e-09	1.80054e-08	Apaf1	protein_coding
ENSMUSG00000028099	1378.71	1635.62	1121.81	0.539955	0.0886336	6.09193	1.1156e-09	1.80531e-08	Polr3c	protein_coding
ENSMUSG00000035314	368.742	443.67	293.813	0.592327	0.0972831	6.08834	1.14087e-09	1.8448e-08	Gdpd5	protein_coding
ENSMUSG00000037143	87.4037	34.5527	140.255	-1.85791	0.304271	-6.08806	1.14286e-09	1.8466e-08	Cfap61	protein_coding
ENSMUSG00000040711	1702.69	2703.03	702.348	1.79957	0.295712	6.08528	1.16289e-09	1.87754e-08	Sh3pxd2b	protein_coding
ENSMUSG00000025854	498.437	728.013	268.861	1.3759	0.226079	6.08479	1.16641e-09	1.88179e-08	Fam20c	protein_coding
ENSMUSG00000032009	899.733	691.278	1108.19	-0.673041	0.110615	-6.08431	1.16998e-09	1.88535e-08	Sesn3	protein_coding
ENSMUSG00000062006	3562.37	4309.89	2814.85	0.609429	0.100165	6.08425	1.1704e-09	1.88535e-08	Rpl34	protein_coding
ENSMUSG00000095253	679.479	570.124	788.834	-0.467508	0.0768969	-6.07954	1.20525e-09	1.94003e-08	Zfp799	protein_coding
ENSMUSG00000028668	4772.35	5225.08	4319.61	0.274063	0.045092	6.07786	1.21799e-09	1.95905e-08	Eloa	protein_coding
ENSMUSG00000053414	81.0432	118.513	43.5731	1.38074	0.226877	6.07623	1.23043e-09	1.97755e-08	Hunk	protein_coding
ENSMUSG00000045980	8136.41	10508.4	5764.42	0.852612	0.14036	6.07444	1.24418e-09	1.99813e-08	Tmem104	protein_coding
ENSMUSG00000028189	2340.13	2737.18	1943.09	0.491418	0.080903	6.07413	1.24661e-09	2.00051e-08	Ctbs	protein_coding
ENSMUSG00000031398	376.128	202.292	549.965	-1.38185	0.227445	-6.07368	1.25012e-09	2.00464e-08	Plxna3	protein_coding
ENSMUSG00000039683	1295.3	1696.85	893.756	0.908022	0.149546	6.07168	1.2658e-09	2.02824e-08	Sdk1	protein_coding
ENSMUSG00000070031	556.606	675.543	437.669	0.61965	0.102056	6.07145	1.26757e-09	2.02955e-08	Sp140	protein_coding
ENSMUSG00000040488	1902.84	822.043	2983.64	-1.73157	0.285199	-6.07105	1.27076e-09	2.03311e-08	Ltbp4	protein_coding
ENSMUSG00000064262	213.697	292.456	134.938	1.08722	0.179032	6.07084	1.27241e-09	2.0333e-08	Gimap8	protein_coding
ENSMUSG00000081723	100.742	173.751	27.7337	2.30014	0.377582	6.07079	1.27279e-09	2.0333e-08	Pira6	unprocessed_pseudogene
ENSMUSG00000022665	202.295	269.248	135.343	0.970017	0.159761	6.07002	1.27895e-09	2.0416e-08	Ccdc80	protein_coding
ENSMUSG00000096719	20.5391	40.5852	0.493083	4.32403	0.467104	6.06854	1.29079e-09	2.05895e-08	Mrgpra2b	protein_coding
ENSMUSG00000006462	27.7118	46.2136	9.20998	2.07976	0.337926	6.06594	1.31185e-09	2.09097e-08	A530013C23Rik	lincRNA
ENSMUSG00000014353	5813.55	7370.81	4256.28	0.78159	0.128859	6.06546	1.31576e-09	2.09563e-08	Tmem87b	protein_coding
ENSMUSG00000014444	5297.04	5864.01	4730.08	0.30939	0.0510376	6.062	1.34436e-09	2.13958e-08	Piezo1	protein_coding
ENSMUSG00000060036	2741.19	3383.03	2099.34	0.681019	0.112451	6.05609	1.39473e-09	2.21807e-08	Rpl3	protein_coding
ENSMUSG00000024843	3789.82	4760.44	2819.2	0.746528	0.123313	6.05389	1.41387e-09	2.24682e-08	Chka	protein_coding
ENSMUSG00000040451	3209.45	3742.11	2676.79	0.480618	0.0793921	6.0537	1.41555e-09	2.2478e-08	Sgms1	protein_coding
ENSMUSG00000007029	5248.42	6770.97	3725.88	0.848104	0.14011	6.05308	1.42105e-09	2.25486e-08	Vars	protein_coding
ENSMUSG00000034854	2795	3753.85	1836.15	1.0088	0.166711	6.05106	1.43894e-09	2.28153e-08	Mfsd12	protein_coding
ENSMUSG00000051469	2418.13	2089.06	2747.2	-0.393394	0.0650163	-6.05068	1.44237e-09	2.28527e-08	Zfp24	protein_coding
ENSMUSG00000039428	5447.18	4545.62	6348.73	-0.479374	0.0792473	-6.04907	1.45685e-09	2.30649e-08	Tmem135	protein_coding
ENSMUSG00000025141	254.478	189.166	319.79	-0.747189	0.123519	-6.04826	1.4642e-09	2.31638e-08	Myadml2	protein_coding
ENSMUSG00000033590	91.0975	36.9324	145.263	-1.82136	0.300367	-6.04754	1.47071e-09	2.32495e-08	Myo5c	protein_coding
ENSMUSG00000030220	10852.2	13133.7	8570.65	0.610748	0.101	6.04697	1.47592e-09	2.33145e-08	Arhgdib	protein_coding
ENSMUSG00000057522	6035.86	7057.9	5013.82	0.490578	0.0811595	6.04461	1.49776e-09	2.36418e-08	Spop	protein_coding
ENSMUSG00000032058	1753.73	1508.35	1999.11	-0.405279	0.067084	-6.04134	1.52838e-09	2.41073e-08	Ppp2r1b	protein_coding
ENSMUSG00000025608	3795.07	4974.54	2615.59	0.910695	0.150778	6.03992	1.54193e-09	2.43028e-08	Podxl	protein_coding
ENSMUSG00000030098	132.298	71.0254	193.57	-1.38481	0.229079	-6.03929	1.54793e-09	2.43794e-08	Grip2	protein_coding
ENSMUSG00000020432	24549.2	31454.9	17643.5	0.821783	0.136169	6.03501	1.58955e-09	2.50162e-08	Tcn2	protein_coding
ENSMUSG00000021703	1404.52	1771.56	1037.49	0.762703	0.126418	6.03305	1.60897e-09	2.53031e-08	Serinc5	protein_coding
ENSMUSG00000008475	6794.2	8366.81	5221.6	0.673288	0.111616	6.03219	1.61756e-09	2.54193e-08	Arpc5	protein_coding
ENSMUSG00000056418	247.043	148.584	345.503	-1.17501	0.194759	-6.03074	1.6321e-09	2.56287e-08		lincRNA
ENSMUSG00000036334	279.769	414.583	144.955	1.44322	0.239362	6.02714	1.66882e-09	2.6186e-08	Igsf10	protein_coding
ENSMUSG00000025812	299.801	373.469	226.134	0.717636	0.119075	6.02618	1.67878e-09	2.63229e-08	Pard3	protein_coding
ENSMUSG00000031532	11629	9798.94	13459.1	-0.455959	0.075701	-6.02315	1.71051e-09	2.68005e-08	Saraf	protein_coding
ENSMUSG00000085890	23.6242	41.5912	5.6573	2.44711	0.395736	6.02061	1.73762e-09	2.72052e-08		antisense
ENSMUSG00000031555	5617.08	7907.07	3327.09	1.20788	0.200664	6.01936	1.75108e-09	2.73956e-08	Adam9	protein_coding
ENSMUSG00000029622	11491.7	14374.3	8609.12	0.730787	0.12141	6.01916	1.7532e-09	2.74086e-08	Arpc1b	protein_coding
ENSMUSG00000046192	157.802	72.0141	243.59	-1.64898	0.273849	-6.01483	1.8008e-09	2.81321e-08	Iqub	protein_coding
ENSMUSG00000025161	2178.8	3100.27	1257.32	1.25544	0.208833	6.01153	1.83776e-09	2.86883e-08	Slc16a3	protein_coding
ENSMUSG00000046442	502.637	323.051	682.223	-1.04996	0.174694	-6.00943	1.86174e-09	2.90412e-08	Ppm1e	protein_coding
ENSMUSG00000029449	103.389	149.145	57.6322	1.31624	0.218807	6.00909	1.86573e-09	2.90821e-08	Rhof	protein_coding
ENSMUSG00000041609	284.239	201.01	367.468	-0.855269	0.142331	-6.00799	1.87842e-09	2.92583e-08	Bicdl1	protein_coding
ENSMUSG00000030125	238.679	123.627	353.732	-1.44468	0.240388	-6.00649	1.89579e-09	2.95072e-08	Lrrc23	protein_coding
ENSMUSG00000035045	202.435	144.223	260.648	-0.836333	0.139218	-6.00583	1.9036e-09	2.96071e-08	Zc3h12b	protein_coding
ENSMUSG00000038781	153.409	210.357	96.4611	1.09621	0.182454	6.00531	1.90963e-09	2.9679e-08	Stap2	protein_coding
ENSMUSG00000032000	2652.08	3771.51	1532.65	1.25278	0.208625	6.0048	1.91571e-09	2.97517e-08	Birc3	protein_coding
ENSMUSG00000018363	4213.85	4947.22	3480.48	0.504223	0.0839723	6.00462	1.9178e-09	2.97625e-08	Smurf2	protein_coding
ENSMUSG00000022353	2442.62	1792.03	3093.21	-0.776494	0.12946	-5.99785	1.99941e-09	3.10062e-08	Mtss1	protein_coding
ENSMUSG00000031548	287.47	130.381	444.56	-1.65598	0.275962	-5.99715	2.00811e-09	3.11183e-08	Sfrp1	protein_coding
ENSMUSG00000071456	332.593	224.107	441.079	-0.953509	0.159051	-5.99386	2.0492e-09	3.1732e-08	1110002L01Rik	protein_coding
ENSMUSG00000003929	790.203	609.815	970.591	-0.66334	0.110675	-5.99338	2.05523e-09	3.1802e-08	Zfp81	protein_coding
ENSMUSG00000032589	448.679	303.516	593.843	-0.948466	0.158256	-5.99252	2.06609e-09	3.19468e-08	Bsn	protein_coding
ENSMUSG00000030172	306.111	378.015	234.206	0.68205	0.113831	5.99129	2.08184e-09	3.21669e-08	Erc1	protein_coding
ENSMUSG00000047246	225.172	130.848	319.497	-1.24496	0.207747	-5.99019	2.09595e-09	3.23614e-08	H2bc6	protein_coding
ENSMUSG00000030264	2176.32	1782.55	2570.1	-0.524735	0.0876214	-5.98862	2.11631e-09	3.26518e-08	Thumpd3	protein_coding
ENSMUSG00000032329	3173.68	2737.55	3609.81	-0.397271	0.0663861	-5.98424	2.17405e-09	3.35183e-08	Hmg20a	protein_coding
ENSMUSG00000034855	513.039	851.561	174.516	2.05021	0.342577	5.98289	2.19211e-09	3.37722e-08	Cxcl10	protein_coding
ENSMUSG00000041642	11795.8	9071.03	14520.5	-0.671857	0.1123	-5.98271	2.19461e-09	3.37861e-08	Kif21b	protein_coding
ENSMUSG00000056941	2388.95	2055.86	2722.04	-0.403555	0.0674903	-5.97942	2.23927e-09	3.44486e-08	Commd7	protein_coding
ENSMUSG00000032399	22550.9	28060.2	17041.7	0.711306	0.118996	5.97756	2.26508e-09	3.48205e-08	Rpl4	protein_coding
ENSMUSG00000042042	1489	1722.61	1255.39	0.453973	0.0760003	5.97327	2.32547e-09	3.5723e-08	Csgalnact2	protein_coding
ENSMUSG00000030707	20994.7	24278	17711.3	0.452948	0.0758341	5.97287	2.33115e-09	3.57813e-08	Coro1a	protein_coding
ENSMUSG00000110332	237.003	127.485	346.521	-1.37912	0.230784	-5.97277	2.33265e-09	3.57813e-08	Gm19935
ENSMUSG00000003617	3024.47	4314.96	1733.97	1.2668	0.212096	5.97263	2.33459e-09	3.57852e-08	Cp	protein_coding
ENSMUSG00000043873	33.3319	54.4424	12.2214	1.96395	0.325644	5.9713	2.35367e-09	3.60516e-08	Chil5	protein_coding
ENSMUSG00000028602	30.95	50.4818	11.4182	1.94065	0.321597	5.97112	2.35634e-09	3.60664e-08	Tnfrsf8	protein_coding
ENSMUSG00000032705	1744.91	1490.79	1999.02	-0.42135	0.0705684	-5.97077	2.3614e-09	3.61178e-08	Exd2	protein_coding
ENSMUSG00000033788	224.297	318.945	129.648	1.25352	0.209924	5.96881	2.38994e-09	3.6528e-08	Dysf	protein_coding
ENSMUSG00000044548	145.937	93.9618	197.912	-1.04758	0.175487	-5.96637	2.42593e-09	3.70514e-08	Dact1	protein_coding
ENSMUSG00000039126	2168.78	2927.28	1410.27	1.02798	0.172377	5.96345	2.46963e-09	3.76917e-08	Prune2	protein_coding
ENSMUSG00000113771	16.5782	3.5215	29.635	-2.56021	0.407305	-5.96265	2.4818e-09	3.78502e-08	Gm36529
ENSMUSG00000024558	460.516	269.706	651.327	-1.22726	0.205809	-5.96185	2.49395e-09	3.80081e-08	Mapk4	protein_coding
ENSMUSG00000022754	44.2585	68.9887	19.5283	1.6991	0.283639	5.96022	2.51899e-09	3.83071e-08	Tmem45a	protein_coding
ENSMUSG00000030447	24458.3	19131.8	29784.8	-0.632935	0.106191	-5.96033	2.51735e-09	3.83071e-08	Cyfip1	protein_coding
ENSMUSG00000106918	981.575	1184.37	778.782	0.599224	0.100533	5.96039	2.51632e-09	3.83071e-08	Mrpl33
ENSMUSG00000001763	1232.97	839.608	1626.34	-0.934578	0.156894	-5.95648	2.57725e-09	3.91649e-08	Tspan33	protein_coding
ENSMUSG00000044350	6431.1	7689.1	5173.11	0.567498	0.0952829	5.95592	2.58612e-09	3.92717e-08	Lacc1	protein_coding
ENSMUSG00000021322	807.022	1199.31	414.738	1.45548	0.244442	5.95358	2.6234e-09	3.98092e-08	Aoah	protein_coding
ENSMUSG00000060935	373.024	233.751	512.297	-1.09779	0.184359	-5.95329	2.62803e-09	3.98509e-08	Tmem263	protein_coding
ENSMUSG00000018593	92123.2	60419.4	123827	-1.01114	0.170047	-5.94627	2.74327e-09	4.15687e-08	Sparc	protein_coding
ENSMUSG00000004562	7735	6410.81	9059.19	-0.49613	0.0834922	-5.94222	2.81181e-09	4.25768e-08	Arhgef40	protein_coding
ENSMUSG00000024773	2333.56	2779.79	1887.33	0.554662	0.0933611	5.941	2.83291e-09	4.28657e-08	Atg2a	protein_coding
ENSMUSG00000086481	66.2973	112.313	20.2814	2.17069	0.363483	5.94075	2.8372e-09	4.28999e-08		lincRNA
ENSMUSG00000047592	52.8825	89.3245	16.4405	2.15537	0.36063	5.93742	2.89541e-09	4.3749e-08	Nxpe5	protein_coding
ENSMUSG00000006589	897.878	1141.12	654.64	0.789955	0.133181	5.93124	3.00658e-09	4.53964e-08	Aprt	protein_coding
ENSMUSG00000024989	40.207	60.8373	19.5767	1.54861	0.259952	5.92906	3.04674e-09	4.59699e-08	Cep55	protein_coding
ENSMUSG00000028125	1129.06	531.55	1726.58	-1.59615	0.269279	-5.92676	3.08962e-09	4.65839e-08	Abca4	protein_coding
ENSMUSG00000030760	5044.16	5965.56	4122.75	0.529608	0.0893739	5.92574	3.10895e-09	4.68419e-08	Acer3	protein_coding
ENSMUSG00000052336	149233	109675	188791	-0.77293	0.130447	-5.92523	3.11856e-09	4.69534e-08	Cx3cr1	protein_coding
ENSMUSG00000033781	1350.64	1038.15	1663.14	-0.671953	0.113416	-5.92452	3.13204e-09	4.71229e-08	Asb13	protein_coding
ENSMUSG00000021408	2837.62	3247.62	2427.62	0.417881	0.0705547	5.92278	3.16549e-09	4.75923e-08	Ripk1	protein_coding
ENSMUSG00000107624	30.2609	13.0408	47.481	-1.72514	0.288603	-5.92241	3.17251e-09	4.76641e-08
ENSMUSG00000025967	7829.21	9580.61	6077.81	0.650127	0.109858	5.91789	3.26106e-09	4.89303e-08	Eef1b2	protein_coding
ENSMUSG00000103851	29.5657	12.7677	46.3637	-1.71961	0.287831	-5.91787	3.2614e-09	4.89303e-08		TEC
ENSMUSG00000042632	620.101	811.692	428.511	0.90348	0.152676	5.91729	3.27291e-09	4.90682e-08	Pla2g6	protein_coding
ENSMUSG00000060675	696.933	528.584	865.283	-0.702669	0.11888	-5.91051	3.41059e-09	5.10961e-08	Plaat3	protein_coding
ENSMUSG00000002058	395.775	558.146	233.403	1.21375	0.20542	5.9075	3.47334e-09	5.19996e-08	Unc119	protein_coding
ENSMUSG00000025920	703.987	543.115	864.86	-0.664702	0.11254	-5.90613	3.50238e-09	5.23973e-08	Stau2	protein_coding
ENSMUSG00000020647	2296.1	2708.78	1883.42	0.521135	0.0882674	5.90401	3.54765e-09	5.30371e-08	Ncoa1	protein_coding
ENSMUSG00000097309	63.0654	33.8923	92.2385	-1.37437	0.232442	-5.89883	3.66083e-09	5.46905e-08		lincRNA
ENSMUSG00000017631	8193.83	9402.62	6985.04	0.426973	0.0724093	5.89665	3.70951e-09	5.53787e-08	Abr	protein_coding
ENSMUSG00000022900	227.087	105.18	348.993	-1.62461	0.275357	-5.89634	3.71663e-09	5.5446e-08	Ildr1	protein_coding
ENSMUSG00000039221	876.974	1100.6	653.351	0.741803	0.125877	5.89292	3.79425e-09	5.65642e-08	Rpl22l1	protein_coding
ENSMUSG00000032932	2475.31	2150.93	2799.69	-0.379784	0.0644705	-5.89081	3.8431e-09	5.72522e-08	Hspa13	protein_coding
ENSMUSG00000071042	10311.9	6042.34	14581.4	-1.22598	0.208199	-5.88848	3.89765e-09	5.80241e-08	Rasgrp3	protein_coding
ENSMUSG00000098320	98.464	58.868	138.06	-1.18645	0.201333	-5.88682	3.93707e-09	5.85697e-08		misc_RNA
ENSMUSG00000042734	465.447	320.284	610.611	-0.91118	0.154906	-5.88145	4.06694e-09	6.04527e-08	Ttc9	protein_coding
ENSMUSG00000071862	58.4385	28.3321	88.5449	-1.54516	0.261878	-5.88135	4.06935e-09	6.04527e-08	Lrrtm2	protein_coding
ENSMUSG00000030474	6332.08	8872.18	3791.98	1.1857	0.201639	5.88027	4.09597e-09	6.08056e-08	Siglece	protein_coding
ENSMUSG00000025534	14040.8	17354.5	10727.1	0.686427	0.116953	5.86923	4.37817e-09	6.49495e-08	Gusb	protein_coding
ENSMUSG00000072244	46.065	69.1026	23.0275	1.50482	0.255448	5.86896	4.38531e-09	6.50099e-08	Trim6	protein_coding
ENSMUSG00000038150	1376.01	1145.64	1606.38	-0.484962	0.0826551	-5.86724	4.43122e-09	6.56447e-08	Ormdl3	protein_coding
ENSMUSG00000008153	69.062	33.9164	104.208	-1.52887	0.260014	-5.86513	4.48769e-09	6.64348e-08	Clstn3	protein_coding
ENSMUSG00000033883	525.099	405.808	644.39	-0.659525	0.112447	-5.86486	4.49516e-09	6.64988e-08	Zfp267	protein_coding
ENSMUSG00000051855	345.165	213.984	476.346	-1.11945	0.190907	-5.86248	4.56002e-09	6.74113e-08	Mest	protein_coding
ENSMUSG00000023031	50.4794	74.6337	26.3251	1.42729	0.242787	5.86125	4.59404e-09	6.7867e-08	Cela1	protein_coding
ENSMUSG00000025981	676.623	827.063	526.184	0.645289	0.110105	5.86047	4.61546e-09	6.81359e-08	Coq10b	protein_coding
ENSMUSG00000038776	1334.56	778.536	1890.59	-1.23329	0.210492	-5.85869	4.66531e-09	6.88239e-08	Ephx1	protein_coding
ENSMUSG00000029401	617.136	821.813	412.459	0.971147	0.165789	5.8573	4.70465e-09	6.93559e-08	Rilpl2	protein_coding
ENSMUSG00000027531	1598.12	1406.01	1790.22	-0.348003	0.0594166	-5.85697	4.71383e-09	6.94431e-08	Impa1	protein_coding
ENSMUSG00000041481	47.7183	86.7499	8.68664	2.64549	0.44618	5.85674	4.72039e-09	6.94913e-08	Serpina3g	protein_coding
ENSMUSG00000027009	1606.18	2394.74	817.633	1.46901	0.251103	5.84991	4.91847e-09	7.23571e-08	Itga4	protein_coding
ENSMUSG00000031441	3665.88	4260.65	3071.12	0.469792	0.0803243	5.84868	4.95502e-09	7.28443e-08	Atp11a	protein_coding
ENSMUSG00000032041	1248.74	1466.87	1030.62	0.505514	0.0864688	5.84615	5.03088e-09	7.39082e-08	Tirap	protein_coding
ENSMUSG00000079436	1014.09	376.753	1651.43	-1.92981	0.330127	-5.84511	5.06222e-09	7.43172e-08	Kcnj13	protein_coding
ENSMUSG00000026317	3638.35	2901.31	4375.39	-0.587571	0.100533	-5.84454	5.07978e-09	7.45234e-08	Cln8	protein_coding
ENSMUSG00000019055	13326.2	16322.7	10329.8	0.65345	0.111815	5.84402	5.09554e-09	7.47029e-08	Plod1	protein_coding
ENSMUSG00000090872	34.4616	17.3265	51.5968	-1.48507	0.252635	-5.84383	5.10126e-09	7.47351e-08		protein_coding
ENSMUSG00000072875	42.6155	70.0275	15.2035	1.98872	0.337895	5.84276	5.13432e-09	7.51675e-08	Gpr27	protein_coding
ENSMUSG00000028124	1247.06	1429.25	1064.87	0.42222	0.0722801	5.84141	5.17595e-09	7.57245e-08	Gclm	protein_coding
ENSMUSG00000042784	19.4694	34.2444	4.69433	2.4286	0.402191	5.84041	5.20714e-09	7.61283e-08	Muc1	protein_coding
ENSMUSG00000032902	1309.48	1585.92	1033.04	0.613781	0.105094	5.8402	5.21386e-09	7.6174e-08	Slc16a1	protein_coding
ENSMUSG00000028015	4380.66	3826.56	4934.75	-0.366076	0.0626843	-5.83998	5.22064e-09	7.62207e-08	Ctso	protein_coding
ENSMUSG00000058163	460.572	546.449	374.696	0.541339	0.092701	5.83942	5.23839e-09	7.64271e-08	Gm5431	protein_coding
ENSMUSG00000007833	2409.25	2723.51	2094.99	0.377484	0.0646754	5.83657	5.32862e-09	7.76901e-08	Aldh16a1	protein_coding
ENSMUSG00000054434	286.928	353.545	220.31	0.673759	0.115432	5.8363	5.33719e-09	7.77616e-08	Tmem120b	protein_coding
ENSMUSG00000037922	1699.76	1353.18	2046.34	-0.591878	0.101426	-5.83549	5.36342e-09	7.80901e-08	Bank1	protein_coding
ENSMUSG00000115219	163.814	225.783	101.846	1.11178	0.190449	5.83511	5.37555e-09	7.8213e-08	Eef1akmt4
ENSMUSG00000064202	85.8784	55.3304	116.426	-1.04324	0.178757	-5.83019	5.53629e-09	8.04964e-08	4430402I18Rik	protein_coding
ENSMUSG00000033191	1291.48	1657.04	925.915	0.826441	0.141755	5.82989	5.54645e-09	8.05889e-08	Tie1	protein_coding
ENSMUSG00000024750	9741.22	13064.1	6418.37	1.00091	0.171696	5.8295	5.55927e-09	8.07199e-08	Zfand5	protein_coding
ENSMUSG00000104737	29.374	45.8618	12.8861	1.69809	0.288894	5.82811	5.6058e-09	8.13397e-08
ENSMUSG00000109812	595.11	466.364	723.855	-0.627542	0.107684	-5.82734	5.6318e-09	8.1661e-08
ENSMUSG00000006519	12280.8	15275.6	9285.92	0.709544	0.121768	5.82703	5.64236e-09	8.17584e-08	Cyba	protein_coding
ENSMUSG00000022586	56.6596	100.68	12.6394	2.47525	0.421465	5.82534	5.69966e-09	8.25321e-08	Ly6i	protein_coding
ENSMUSG00000059070	1905.44	2261.17	1549.71	0.540809	0.0928804	5.82261	5.79371e-09	8.38367e-08	Rpl18	protein_coding
ENSMUSG00000022336	2729.94	3223.87	2236	0.524079	0.0900112	5.82235	5.8025e-09	8.39067e-08	Eif3e	protein_coding
ENSMUSG00000032434	29557.2	23753.4	35360.9	-0.569643	0.0978396	-5.82221	5.80733e-09	8.39193e-08	Cmtm6	protein_coding
ENSMUSG00000053062	3535.51	2566.17	4504.84	-0.799606	0.137367	-5.82088	5.8539e-09	8.45346e-08	Jam2	protein_coding
ENSMUSG00000026313	1109.01	1657.53	560.483	1.48	0.254249	5.82057	5.86472e-09	8.46333e-08	Hdac4	protein_coding
ENSMUSG00000034401	695.543	854.975	536.11	0.666467	0.114502	5.82037	5.87163e-09	8.46753e-08	Spata6	protein_coding
ENSMUSG00000053565	2415.05	2853.22	1976.89	0.525456	0.090294	5.81936	5.90718e-09	8.51301e-08	Eif3k	protein_coding
ENSMUSG00000026904	2338.99	1117.25	3560.72	-1.57008	0.269855	-5.81798	5.95616e-09	8.57776e-08	Slc4a10	protein_coding
ENSMUSG00000090185	131.888	63.682	200.093	-1.54923	0.265985	-5.81703	5.99029e-09	8.61521e-08		antisense
ENSMUSG00000097899	34.8435	62.3052	7.38181	2.52497	0.42693	5.81704	5.98971e-09	8.61521e-08	Gm16894	antisense
ENSMUSG00000022175	7311.42	8510.2	6112.64	0.474771	0.0816352	5.81575	6.03621e-09	8.67282e-08	Lrp10	protein_coding
ENSMUSG00000047293	20.0681	39.6621	0.474179	4.08654	0.48957	5.81569	6.03853e-09	8.67282e-08	Gpr15	protein_coding
ENSMUSG00000026094	6155.22	7531.1	4779.35	0.649398	0.111698	5.81386	6.10476e-09	8.762e-08	Stk17b	protein_coding
ENSMUSG00000047407	3659.06	4509	2809.12	0.675362	0.116205	5.81179	6.18072e-09	8.86503e-08	Tgif1	protein_coding
ENSMUSG00000114864	132.177	74.3872	189.967	-1.29291	0.22227	-5.81166	6.18558e-09	8.86599e-08
ENSMUSG00000002732	479.097	340.386	617.807	-0.843924	0.145216	-5.81094	6.2122e-09	8.89813e-08	Fkbp7	protein_coding
ENSMUSG00000051335	149.021	207.73	90.313	1.16341	0.200138	5.8099	6.25115e-09	8.94788e-08	Gfod1	protein_coding
ENSMUSG00000032285	1049.7	790.403	1308.99	-0.719032	0.123764	-5.80954	6.26434e-09	8.96071e-08	Dnaja4	protein_coding
ENSMUSG00000004880	3134.66	3885.95	2383.38	0.697383	0.120043	5.80939	6.27017e-09	8.96301e-08	Lbr	protein_coding
ENSMUSG00000015653	1099.21	503.181	1695.25	-1.63538	0.281526	-5.80831	6.31053e-09	9.01462e-08	Steap2	protein_coding
ENSMUSG00000097352	97.2986	164.08	30.5176	2.12973	0.366027	5.8013	6.58035e-09	9.39372e-08		transcribed_unprocessed_pseudogene
ENSMUSG00000026051	1788.91	739.156	2838.67	-1.7839	0.307531	-5.8005	6.61191e-09	9.43243e-08	Ecrg4	protein_coding
ENSMUSG00000016256	50386.7	61724.6	39048.9	0.653873	0.112739	5.79989	6.63589e-09	9.46027e-08	Ctsz	protein_coding
ENSMUSG00000022594	371.179	229.951	512.407	-1.11943	0.193004	-5.79876	6.68074e-09	9.5178e-08	Lynx1	protein_coding
ENSMUSG00000042439	2163.07	1675.53	2650.61	-0.655147	0.112993	-5.79807	6.7081e-09	9.55037e-08	Zfp532	protein_coding
ENSMUSG00000031613	9035.52	4266.99	13804.1	-1.587	0.273959	-5.79291	6.91754e-09	9.84037e-08	Hpgd	protein_coding
ENSMUSG00000070427	283.536	343.082	223.99	0.608085	0.104964	5.79283	6.92107e-09	9.84037e-08	Il18bp	protein_coding
ENSMUSG00000020359	375.024	480.998	269.05	0.824664	0.142406	5.79033	7.02472e-09	9.98103e-08	Phykpl	protein_coding
ENSMUSG00000039782	7317.87	10641.8	3993.96	1.35042	0.233342	5.78727	7.15408e-09	1.0158e-07	Cpeb2	protein_coding
ENSMUSG00000056492	4027.43	5047.45	3007.41	0.737444	0.127439	5.78661	7.18192e-09	1.01907e-07	Adgrf5	protein_coding
ENSMUSG00000055116	781.224	638.918	923.53	-0.528629	0.0913746	-5.78516	7.24429e-09	1.02724e-07	Arntl	protein_coding
ENSMUSG00000045275	138.13	95.2529	181.006	-0.905564	0.156613	-5.77958	7.48885e-09	1.0612e-07	Lca5l	protein_coding
ENSMUSG00000026150	2959.91	2650.73	3269.09	-0.301588	0.0522047	-5.77702	7.60344e-09	1.07672e-07	Mff	protein_coding
ENSMUSG00000083716	167.416	210.855	123.977	0.754659	0.130664	5.77435	7.72497e-09	1.0932e-07		processed_pseudogene
ENSMUSG00000021614	326.438	592.767	60.1091	2.61728	0.454301	5.77228	7.82081e-09	1.10603e-07	Vcan	protein_coding
ENSMUSG00000036526	138.609	83.1093	194.108	-1.18555	0.205268	-5.77183	7.84153e-09	1.10822e-07	Card11	protein_coding
ENSMUSG00000071001	132.235	187.636	76.8348	1.24103	0.214892	5.77106	7.87751e-09	1.11256e-07	Hrct1	protein_coding
ENSMUSG00000042626	2461.4	2816.77	2106.03	0.41733	0.0723325	5.76959	7.94639e-09	1.12154e-07	Shc1	protein_coding
ENSMUSG00000024197	1047.84	1209.75	885.919	0.447858	0.077673	5.76588	8.12334e-09	1.14575e-07	Plin3	protein_coding
ENSMUSG00000074227	928.936	433.77	1424.1	-1.60336	0.278061	-5.76541	8.14613e-09	1.1482e-07	Spint2	protein_coding
ENSMUSG00000044835	139.535	73.6764	205.393	-1.40463	0.243486	-5.76324	8.25129e-09	1.16225e-07	Ankrd45	protein_coding
ENSMUSG00000043017	64.9752	107.076	22.8743	1.98962	0.343856	5.76204	8.31051e-09	1.16982e-07	Ptgir	protein_coding
ENSMUSG00000027035	1733.13	2245.92	1220.34	0.864133	0.150035	5.75942	8.44016e-09	1.18728e-07	Cers6	protein_coding
ENSMUSG00000001827	1198.11	503.451	1892.78	-1.75811	0.305252	-5.75898	8.46236e-09	1.18961e-07	Folr1	protein_coding
ENSMUSG00000022783	116.645	60.5642	172.725	-1.43057	0.248129	-5.75821	8.50109e-09	1.19426e-07	Spag6l	protein_coding
ENSMUSG00000028639	5324.25	6526.87	4121.64	0.656107	0.11395	5.75781	8.52129e-09	1.19631e-07	Ybx1	protein_coding
ENSMUSG00000037410	4346.92	5228.67	3465.18	0.588382	0.102246	5.75456	8.68688e-09	1.21875e-07	Tbc1d2b	protein_coding
ENSMUSG00000069662	41076	31388.4	50763.5	-0.68572	0.119174	-5.75392	8.71974e-09	1.22255e-07	Marcks	protein_coding
ENSMUSG00000027799	1352.56	1102.05	1603.06	-0.536326	0.0932318	-5.75252	8.79224e-09	1.2319e-07	Nbea	protein_coding
ENSMUSG00000039145	6789.7	8111.08	5468.33	0.564572	0.0981755	5.75063	8.89118e-09	1.24494e-07	Camk1d	protein_coding
ENSMUSG00000039676	65.2612	30.8049	99.7175	-1.58613	0.275092	-5.74923	8.96523e-09	1.25448e-07	Capsl	protein_coding
ENSMUSG00000046006	69.5971	108.679	30.5155	1.69849	0.29464	5.74847	9.00562e-09	1.2593e-07	Gapt	protein_coding
ENSMUSG00000028248	12468.3	10608.6	14328	-0.431604	0.0751163	-5.74581	9.14828e-09	1.27841e-07	Pnisr	protein_coding
ENSMUSG00000028952	760.881	598.686	923.075	-0.619158	0.107762	-5.74544	9.16814e-09	1.28034e-07	Zbtb48	protein_coding
ENSMUSG00000051682	561.163	1069.26	53.0669	2.92624	0.520505	5.74278	9.31351e-09	1.29978e-07	Treml4	protein_coding
ENSMUSG00000023044	4644.04	5279.87	4008.22	0.395888	0.0689558	5.74117	9.40258e-09	1.31135e-07	Csad	protein_coding
ENSMUSG00000031762	2206.66	4128.65	284.669	2.81559	0.495863	5.73994	9.47101e-09	1.32003e-07	Mt2	protein_coding
ENSMUSG00000048807	444.365	586.26	302.47	0.933052	0.162571	5.7388	9.53522e-09	1.3281e-07	Slc35e4	protein_coding
ENSMUSG00000016763	180.665	83.0827	278.247	-1.62471	0.283004	-5.73555	9.71974e-09	1.35291e-07	Scube1	protein_coding
ENSMUSG00000022807	9388.52	11230	7547.06	0.568877	0.0992192	5.73353	9.83616e-09	1.36771e-07	Osbpl11	protein_coding
ENSMUSG00000030124	10269.3	7569.23	12969.3	-0.765805	0.133567	-5.73348	9.83891e-09	1.36771e-07	Lag3	protein_coding
ENSMUSG00000020456	6401.64	7082.84	5720.44	0.307409	0.0536198	5.73312	9.85997e-09	1.36973e-07	Ogdh	protein_coding
ENSMUSG00000018849	585.754	378.296	793.213	-1.03947	0.181572	-5.72421	1.03918e-08	1.44267e-07	Wwc1	protein_coding
ENSMUSG00000032601	2027.19	2337.18	1717.2	0.442767	0.0773769	5.72218	1.05167e-08	1.45906e-07	Prkar2a	protein_coding
ENSMUSG00000028484	945.194	761.018	1129.37	-0.564766	0.098738	-5.71972	1.06699e-08	1.47934e-07	Psip1	protein_coding
ENSMUSG00000115625	229.886	89.7024	370.07	-1.85729	0.324501	-5.71831	1.07588e-08	1.49069e-07	2900040C04Rik
ENSMUSG00000020799	122.274	65.2419	179.307	-1.38412	0.241826	-5.71724	1.08271e-08	1.49917e-07	Tekt1	protein_coding
ENSMUSG00000075486	1080.69	904.914	1256.47	-0.471429	0.0824997	-5.71424	1.10193e-08	1.52479e-07	Commd6	protein_coding
ENSMUSG00000068267	3113.79	3756.31	2471.26	0.598551	0.104773	5.71281	1.11127e-08	1.53671e-07	Cenpb	protein_coding
ENSMUSG00000010066	110.958	60.505	161.411	-1.34709	0.235557	-5.71215	1.11561e-08	1.5417e-07	Cacna2d2	protein_coding
ENSMUSG00000024608	7938.79	9535.87	6341.7	0.583505	0.102163	5.71153	1.11965e-08	1.54629e-07	Rps14	protein_coding
ENSMUSG00000033416	1377.05	1593.52	1160.57	0.454777	0.0796338	5.71081	1.12442e-08	1.55186e-07	Gucd1	protein_coding
ENSMUSG00000026576	2947.49	1446.49	4448.48	-1.52415	0.266937	-5.70964	1.13217e-08	1.56154e-07	Atp1b1	protein_coding
ENSMUSG00000005672	124.772	207.242	42.3014	2.0328	0.355429	5.70811	1.14239e-08	1.57359e-07	Kit	protein_coding
ENSMUSG00000036887	165153	205694	124613	0.714041	0.125091	5.70817	1.14199e-08	1.57359e-07	C1qa	protein_coding
ENSMUSG00000015335	456.971	542.838	371.103	0.543394	0.0951974	5.70788	1.1439e-08	1.57465e-07	Zdhhc12	protein_coding
ENSMUSG00000005583	12725.6	9327.75	16123.4	-0.777761	0.13627	-5.70748	1.14659e-08	1.57732e-07	Mef2c	protein_coding
ENSMUSG00000045639	1781.2	1514.77	2047.63	-0.432467	0.0757758	-5.70715	1.14884e-08	1.5794e-07	Zfp629	protein_coding
ENSMUSG00000047146	360.186	211.273	509.099	-1.21863	0.213476	-5.70693	1.15035e-08	1.58045e-07	Tet1	protein_coding
ENSMUSG00000030148	2686.66	3067.64	2305.68	0.409858	0.0718757	5.70231	1.18196e-08	1.62283e-07	Clec4a2	protein_coding
ENSMUSG00000024097	6727.6	5304.38	8150.82	-0.614054	0.107735	-5.69967	1.20041e-08	1.64709e-07	Srsf7	protein_coding
ENSMUSG00000027456	37.3689	58.6507	16.0871	1.72612	0.301019	5.69807	1.21173e-08	1.66155e-07	Sdcbp2	protein_coding
ENSMUSG00000079386	20.5951	7.30649	33.8836	-1.9796	0.340638	-5.69742	1.21634e-08	1.66679e-07	Gm3173	protein_coding
ENSMUSG00000052889	4041.52	4828.52	3254.52	0.564473	0.0991194	5.69485	1.23477e-08	1.69095e-07	Prkcb	protein_coding
ENSMUSG00000031351	277.112	130.317	423.907	-1.58897	0.278938	-5.69321	1.24671e-08	1.7062e-07	Zfp185	protein_coding
ENSMUSG00000055322	11702.8	14460.3	8945.27	0.684831	0.120313	5.69206	1.25519e-08	1.71669e-07	Tns1	protein_coding
ENSMUSG00000036452	526.391	725.962	326.82	1.11483	0.195924	5.68947	1.27434e-08	1.74176e-07	Arhgap26	protein_coding
ENSMUSG00000014195	9829.97	7887.68	11772.3	-0.572959	0.10071	-5.68918	1.27648e-08	1.74356e-07	Dnajc7	protein_coding
ENSMUSG00000022203	256.856	128.835	384.877	-1.48765	0.261394	-5.68811	1.28456e-08	1.75347e-07	Efs	protein_coding
ENSMUSG00000029033	809.111	972.488	645.733	0.586913	0.103187	5.68771	1.28757e-08	1.75644e-07	Acap3	protein_coding
ENSMUSG00000021697	33.8262	58.9477	8.7048	2.33146	0.404169	5.68701	1.29279e-08	1.76244e-07	Depdc1b	protein_coding
ENSMUSG00000028976	11970.3	5442.13	18498.4	-1.64079	0.288536	-5.68677	1.29461e-08	1.76378e-07	Slc2a5	protein_coding
ENSMUSG00000030319	343.097	203.05	483.143	-1.20459	0.211815	-5.68553	1.30406e-08	1.77551e-07	Cand2	protein_coding
ENSMUSG00000066152	2175.06	2585.76	1764.36	0.546914	0.0962522	5.68206	1.33085e-08	1.81083e-07	Slc31a2	protein_coding
ENSMUSG00000036782	265.589	200.885	330.293	-0.707086	0.124459	-5.68049	1.34306e-08	1.82627e-07	Klhl13	protein_coding
ENSMUSG00000038963	3302.33	4372.33	2232.32	0.947852	0.166865	5.68028	1.34475e-08	1.82739e-07	Slco4a1	protein_coding
ENSMUSG00000022550	807.962	651.911	964.013	-0.559854	0.0985659	-5.67985	1.34817e-08	1.83086e-07	Adck5	protein_coding
ENSMUSG00000034248	7373.71	5706.53	9040.89	-0.656669	0.115619	-5.67956	1.35041e-08	1.83273e-07	Slc25a37	protein_coding
ENSMUSG00000062127	21548.8	17882.5	25215	-0.492779	0.0867904	-5.6778	1.36438e-08	1.85051e-07	Cttnbp2nl	protein_coding
ENSMUSG00000074063	343.489	499.411	187.567	1.34794	0.237364	5.67714	1.36962e-08	1.85643e-07	Osgin1	protein_coding
ENSMUSG00000004151	1067.73	790.175	1345.28	-0.756251	0.133249	-5.67531	1.38441e-08	1.87528e-07	Etv1	protein_coding
ENSMUSG00000039770	3649.89	4163.19	3136.59	0.406534	0.0717041	5.66959	1.43138e-08	1.93767e-07	Ypel5	protein_coding
ENSMUSG00000040675	415.712	558.164	273.26	1.00419	0.177199	5.66628	1.45931e-08	1.97422e-07	Mthfd1l	protein_coding
ENSMUSG00000078490	3387.15	1740.02	5034.29	-1.44924	0.255822	-5.66494	1.47079e-08	1.98847e-07	Cfap74	protein_coding
ENSMUSG00000030357	4099.99	3241.95	4958.03	-0.607603	0.10729	-5.66318	1.48594e-08	2.00767e-07	Fkbp4	protein_coding
ENSMUSG00000035183	156.425	62.0322	250.818	-1.83094	0.322867	-5.66268	1.49023e-08	2.01219e-07	Slc24a5	protein_coding
ENSMUSG00000030187	469.055	708.224	229.885	1.52391	0.269076	5.66217	1.49473e-08	2.01699e-07	Klra2	protein_coding
ENSMUSG00000033419	244.969	118.82	371.119	-1.53924	0.27173	-5.66099	1.505e-08	2.02955e-07	Snap91	protein_coding
ENSMUSG00000052676	646.77	473.278	820.263	-0.781733	0.138108	-5.66	1.51374e-08	2.04004e-07	Zmat1	protein_coding
ENSMUSG00000028051	54.3843	31.1498	77.6188	-1.25416	0.221088	-5.659	1.52256e-08	2.05062e-07	Hcn3	protein_coding
ENSMUSG00000050947	617.346	458.006	776.687	-0.749336	0.132415	-5.65864	1.52581e-08	2.05369e-07	Amigo1	protein_coding
ENSMUSG00000012429	586.008	489.865	682.151	-0.474388	0.0838628	-5.65656	1.54434e-08	2.07731e-07	Mplkip	protein_coding
ENSMUSG00000029673	99.0581	141.712	56.4041	1.27425	0.225194	5.65294	1.57731e-08	2.12031e-07	Auts2	protein_coding
ENSMUSG00000043716	5257.26	6163.9	4350.61	0.499289	0.0883389	5.65196	1.58624e-08	2.13097e-07	Rpl7	protein_coding
ENSMUSG00000001151	2409.44	2810.23	2008.65	0.481827	0.0852601	5.65123	1.59304e-08	2.13875e-07	Pcnt	protein_coding
ENSMUSG00000074500	149.94	92.9089	206.972	-1.11725	0.197598	-5.65095	1.5956e-08	2.14083e-07	Zfp558	protein_coding
ENSMUSG00000040466	1184.03	1433.08	934.981	0.60963	0.107912	5.64924	1.61161e-08	2.16094e-07	Blvrb	protein_coding
ENSMUSG00000040896	60.504	31.2555	89.7525	-1.43586	0.253524	-5.64854	1.61817e-08	2.16836e-07	Kcnd3	protein_coding
ENSMUSG00000042659	1291.11	1526.12	1056.09	0.527803	0.0934618	5.6472	1.63084e-08	2.18397e-07	Arrdc4	protein_coding
ENSMUSG00000038121	1116.13	915.144	1317.11	-0.521905	0.0924719	-5.64384	1.66301e-08	2.22564e-07	Fam210a	protein_coding
ENSMUSG00000028082	711.216	390.5	1031.93	-1.3367	0.236824	-5.64343	1.66691e-08	2.22946e-07	Sh3d19	protein_coding
ENSMUSG00000021814	3836.28	4346.09	3326.47	0.384576	0.0681618	5.64209	1.68002e-08	2.24558e-07	Anxa7	protein_coding
ENSMUSG00000026222	1658.27	2105.91	1210.62	0.786385	0.139523	5.63616	1.73884e-08	2.32272e-07	Sp100	protein_coding
ENSMUSG00000062542	105.96	51.5659	160.355	-1.53634	0.272192	-5.63597	1.74078e-08	2.32385e-07	Syt9	protein_coding
ENSMUSG00000073478	192.138	130.516	253.76	-0.933168	0.165531	-5.63557	1.74481e-08	2.32777e-07		lincRNA
ENSMUSG00000071644	1197.89	1481	914.791	0.685947	0.121718	5.63544	1.74614e-08	2.32808e-07	Eef1g	protein_coding
ENSMUSG00000044339	275.565	339.784	211.347	0.678572	0.120408	5.63501	1.75047e-08	2.33238e-07	Alkbh2	protein_coding
ENSMUSG00000055447	6500.88	8285.49	4716.26	0.799747	0.141969	5.63322	1.76871e-08	2.3552e-07	Cd47	protein_coding
ENSMUSG00000001482	789.647	912.835	666.459	0.450983	0.0800918	5.63074	1.79436e-08	2.38786e-07	Def8	protein_coding
ENSMUSG00000032224	570.132	254.128	886.137	-1.66725	0.296119	-5.62886	1.8141e-08	2.41261e-07	Fam81a	protein_coding
ENSMUSG00000050271	2773.67	2318.95	3228.39	-0.474902	0.0843874	-5.62761	1.82724e-08	2.42857e-07	Prag1	protein_coding
ENSMUSG00000029061	184.992	72.9017	297.082	-1.83879	0.326462	-5.62625	1.84173e-08	2.4463e-07	Mmp23	protein_coding
ENSMUSG00000044447	760.391	1199.12	321.658	1.74197	0.309621	5.62535	1.85134e-08	2.45752e-07	Dock5	protein_coding
ENSMUSG00000033436	949.199	722.089	1176.31	-0.696477	0.12382	-5.62479	1.85738e-08	2.46399e-07	Armcx2	protein_coding
ENSMUSG00000021900	817.678	613.813	1021.54	-0.724429	0.128806	-5.62397	1.86619e-08	2.47104e-07	Btd	protein_coding
ENSMUSG00000028944	860.602	1048.52	672.685	0.634867	0.112879	5.62415	1.86423e-08	2.47104e-07	Prkag2	protein_coding
ENSMUSG00000074865	203.506	157.979	249.034	-0.648946	0.11537	-5.62403	1.86552e-08	2.47104e-07	Zfp934	protein_coding
ENSMUSG00000029780	771.36	912.489	630.23	0.529761	0.0942035	5.62348	1.87151e-08	2.47654e-07	Nt5c3	protein_coding
ENSMUSG00000041000	316.277	394.564	237.99	0.722054	0.128514	5.61791	1.93279e-08	2.55604e-07	Trim62	protein_coding
ENSMUSG00000018322	2524.34	2291.74	2756.94	-0.266077	0.047395	-5.61402	1.97681e-08	2.61262e-07	Tomm34	protein_coding
ENSMUSG00000037605	123.2	193.304	53.0952	1.71849	0.305748	5.61277	1.99115e-08	2.62994e-07	Adgrl3	protein_coding
ENSMUSG00000020388	1534.64	982.828	2086.46	-1.05523	0.188003	-5.61263	1.99271e-08	2.63035e-07	Pdlim4	protein_coding
ENSMUSG00000030207	2149.79	2487.95	1811.63	0.455733	0.0812005	5.61241	1.99526e-08	2.63208e-07	Fam234b	protein_coding
ENSMUSG00000038268	571.088	429.358	712.817	-0.723798	0.128997	-5.61072	2.01481e-08	2.65621e-07	Ovca2	protein_coding
ENSMUSG00000015652	339.368	134.237	544.499	-1.83301	0.326559	-5.61012	2.02189e-08	2.6639e-07	Steap1	protein_coding
ENSMUSG00000029386	266.58	161.612	371.547	-1.1575	0.206309	-5.60866	2.03903e-08	2.68481e-07	Tctn2	processed_transcript
ENSMUSG00000018425	1631.43	1844.25	1418.61	0.377387	0.0673044	5.60715	2.05691e-08	2.70667e-07	Dhx40	protein_coding
ENSMUSG00000038677	218.274	120.044	316.504	-1.33239	0.237547	-5.60601	2.07041e-08	2.72275e-07	Scube3	protein_coding
ENSMUSG00000047881	861.237	1098.59	623.88	0.803888	0.143403	5.60554	2.07607e-08	2.7285e-07	Rell1	protein_coding
ENSMUSG00000031227	280.54	200.911	360.169	-0.826369	0.147533	-5.60036	2.13906e-08	2.80953e-07	Magee1	protein_coding
ENSMUSG00000050967	91.1475	144.346	37.9486	1.76228	0.314007	5.60016	2.14158e-08	2.8111e-07	Creg2	protein_coding
ENSMUSG00000038319	199.769	89.2719	310.266	-1.66033	0.296565	-5.5934	2.22667e-08	2.92099e-07	Kcnh2	protein_coding
ENSMUSG00000026594	1827.94	1256.41	2399.47	-0.912835	0.163239	-5.59184	2.24679e-08	2.94493e-07	Ralgps2	protein_coding
ENSMUSG00000043243	240.05	181.256	298.843	-0.712963	0.127484	-5.59177	2.2477e-08	2.94493e-07	Fam129c	protein_coding
ENSMUSG00000035941	1561.68	1922.98	1200.38	0.671428	0.120094	5.59078	2.26047e-08	2.95983e-07	Ibtk	protein_coding
ENSMUSG00000026835	25.4429	46.0575	4.82823	2.57576	0.448901	5.58649	2.31706e-08	3.03206e-07	Fcnb	protein_coding
ENSMUSG00000049489	599.674	499.054	700.294	-0.487102	0.0871963	-5.58613	2.32183e-08	3.03643e-07	Ccnq	protein_coding
ENSMUSG00000004500	514.269	379.594	648.945	-0.75986	0.136051	-5.58466	2.34164e-08	3.06045e-07	Zfp324	protein_coding
ENSMUSG00000042834	729.14	409.893	1048.39	-1.29412	0.231728	-5.58387	2.35222e-08	3.07237e-07	Nrep	protein_coding
ENSMUSG00000046667	365.991	249.893	482.089	-0.924453	0.165579	-5.58228	2.37381e-08	3.09867e-07	Rbm12b1	protein_coding
ENSMUSG00000086331	28.8082	11.3613	46.255	-1.83544	0.325616	-5.57748	2.44021e-08	3.18339e-07		sense_intronic
ENSMUSG00000042485	238.093	341.969	134.217	1.29051	0.231294	5.57733	2.44242e-08	3.18431e-07	Mustn1	protein_coding
ENSMUSG00000004837	2651.09	1921.14	3381.05	-0.801806	0.143786	-5.5763	2.45686e-08	3.20116e-07	Grap	protein_coding
ENSMUSG00000021431	2827.53	2555.4	3099.66	-0.278287	0.0499193	-5.57474	2.47903e-08	3.22806e-07	Snrnp48	protein_coding
ENSMUSG00000053617	5254	6254.78	4253.23	0.552037	0.0990355	5.57412	2.48787e-08	3.23759e-07	Sh3pxd2a	protein_coding
ENSMUSG00000047230	1010.38	438.635	1582.13	-1.70285	0.305545	-5.57251	2.51095e-08	3.26562e-07	Cldn2	protein_coding
ENSMUSG00000087113	12.9883	24.9713	1.00532	3.25413	0.487607	5.5714	2.52698e-08	3.28445e-07		processed_transcript
ENSMUSG00000001247	923.846	1153.27	694.42	0.722959	0.129784	5.57032	2.54274e-08	3.30292e-07	Lsr	protein_coding
ENSMUSG00000093765	12.2558	23.5441	0.967511	3.24408	0.482134	5.56855	2.56868e-08	3.33456e-07		processed_transcript
ENSMUSG00000029843	945.453	450.035	1440.87	-1.56656	0.281349	-5.56731	2.58704e-08	3.35635e-07	Slc13a4	protein_coding
ENSMUSG00000030249	181.116	246.99	115.243	1.0672	0.191669	5.56584	2.60893e-08	3.38267e-07	Abcc9	protein_coding
ENSMUSG00000036580	3216.59	2676.64	3756.53	-0.485585	0.087296	-5.56249	2.65959e-08	3.44625e-07	Spg20	protein_coding
ENSMUSG00000019951	1623.85	1917.3	1330.39	0.523469	0.0941237	5.56145	2.67543e-08	3.46466e-07	Uhrf1bp1l	protein_coding
ENSMUSG00000018379	6909.34	6099.24	7719.45	-0.338891	0.0609391	-5.56114	2.68021e-08	3.46873e-07	Srsf1	protein_coding
ENSMUSG00000058291	1765.49	1460.62	2070.36	-0.499209	0.0897764	-5.56052	2.68971e-08	3.4789e-07	Zfp68	protein_coding
ENSMUSG00000067203	517.987	667.225	368.75	0.840274	0.15113	5.55952	2.70512e-08	3.49669e-07	H2-K2	unprocessed_pseudogene
ENSMUSG00000054822	33.6102	14.4512	52.7691	-1.70735	0.3048	-5.55921	2.71e-08	3.50087e-07		antisense
ENSMUSG00000022637	1064.8	1322.53	807.071	0.702526	0.126396	5.55804	2.72816e-08	3.52218e-07	Cblb	protein_coding
ENSMUSG00000021302	1586.17	1394.99	1777.35	-0.348215	0.0626539	-5.55774	2.73292e-08	3.52404e-07	Ggps1	protein_coding
ENSMUSG00000115816	351.017	172.215	529.819	-1.51788	0.272995	-5.55778	2.73227e-08	3.52404e-07	Gm34589
ENSMUSG00000024645	943.85	824.16	1063.54	-0.367347	0.0661175	-5.55592	2.76154e-08	3.55877e-07	Timm21	protein_coding
ENSMUSG00000045312	8025.27	6107.5	9943.04	-0.694291	0.124979	-5.55525	2.77215e-08	3.57028e-07	Lhfpl2	protein_coding
ENSMUSG00000084199	31.9826	9.61912	54.346	-2.14744	0.381538	-5.55413	2.78995e-08	3.59103e-07		processed_pseudogene
ENSMUSG00000027287	4483.86	5010.08	3957.64	0.339158	0.0611023	5.55065	2.84612e-08	3.6611e-07	Snap23	protein_coding
ENSMUSG00000027457	281.338	154.904	407.772	-1.32647	0.238894	-5.55012	2.85472e-08	3.66994e-07	Snph	protein_coding
ENSMUSG00000113591	60.6957	31.5376	89.8537	-1.42176	0.255524	-5.5499	2.85838e-08	3.67241e-07	4930447K03Rik
ENSMUSG00000005204	3316.44	3815.38	2817.51	0.434933	0.0783758	5.54932	2.8679e-08	3.68241e-07	Senp3	protein_coding
ENSMUSG00000068323	1235.74	595.438	1876.04	-1.54725	0.278802	-5.54915	2.87068e-08	3.68375e-07	Slc4a5	protein_coding
ENSMUSG00000022519	371.706	242.932	500.48	-1.01378	0.182662	-5.54903	2.87262e-08	3.684e-07	Srl	protein_coding
ENSMUSG00000076621	68.4197	19.9265	116.913	-2.18512	0.391738	-5.54869	2.87811e-08	3.68882e-07		IG_J_gene
ENSMUSG00000021763	169.415	85.0885	253.741	-1.48069	0.266833	-5.54432	2.95104e-08	3.78001e-07	BC067074	protein_coding
ENSMUSG00000020546	564.427	404.031	724.823	-0.826427	0.149079	-5.54309	2.97184e-08	3.80435e-07	Stxbp4	protein_coding
ENSMUSG00000039208	590.138	912.701	267.574	1.63818	0.295511	5.5425	2.98187e-08	3.81489e-07	Metrnl	protein_coding
ENSMUSG00000103916	35.0681	16.2894	53.8468	-1.60593	0.287986	-5.54188	2.99243e-08	3.82608e-07		TEC
ENSMUSG00000000740	1064.11	1309.68	818.547	0.669187	0.120753	5.5417	2.99553e-08	3.82774e-07	Rpl13	protein_coding
ENSMUSG00000022861	98.5733	139.642	57.5049	1.23231	0.222154	5.54154	2.99825e-08	3.8289e-07	Dgkg	protein_coding
ENSMUSG00000047986	27.2013	7.16017	47.2424	-2.29635	0.406943	-5.53921	3.0384e-08	3.87785e-07	Palm3	protein_coding
ENSMUSG00000021981	2505.55	1787.57	3223.54	-0.835168	0.150788	-5.53861	3.04887e-08	3.88886e-07	Cab39l	protein_coding
ENSMUSG00000024087	135.208	213.318	57.0983	1.7376	0.313427	5.53689	3.07897e-08	3.9249e-07	Cyp1b1	protein_coding
ENSMUSG00000115919	12.793	24.8672	0.718699	3.46739	0.486323	5.53657	3.08446e-08	3.92953e-07	Gm31583
ENSMUSG00000040446	1069.8	869.328	1270.27	-0.541661	0.097852	-5.53541	3.10509e-08	3.95344e-07	Rprd1a	protein_coding
ENSMUSG00000032536	4082.62	4760.8	3404.45	0.480651	0.0868707	5.53293	3.14927e-08	4.00729e-07	Trak1	protein_coding
ENSMUSG00000044700	1147.26	947.861	1346.65	-0.503738	0.0910722	-5.53113	3.18167e-08	4.04609e-07	Tmem201	protein_coding
ENSMUSG00000022574	577.331	730.068	424.594	0.769816	0.139208	5.5297	3.20786e-08	4.07695e-07	Naprt	protein_coding
ENSMUSG00000027288	5982.93	6889.11	5076.75	0.43811	0.0792703	5.52677	3.26172e-08	4.14291e-07	Zfp106	protein_coding
ENSMUSG00000055978	16.1571	31.5958	0.71845	3.46943	0.509163	5.52453	3.30365e-08	4.19365e-07	Fut2	protein_coding
ENSMUSG00000028345	1273.19	1525.57	1020.82	0.574623	0.104021	5.52403	3.31305e-08	4.20308e-07	Tex10	protein_coding
ENSMUSG00000025060	5242.65	6194.44	4290.86	0.525853	0.0953478	5.51509	3.4861e-08	4.41997e-07	Slk	protein_coding
ENSMUSG00000028700	1916.19	1578.14	2254.25	-0.511253	0.0927119	-5.51439	3.5e-08	4.43493e-07	Pomgnt1	protein_coding
ENSMUSG00000015312	720.428	1088.93	351.925	1.52441	0.276436	5.51373	3.5131e-08	4.44888e-07	Gadd45b	protein_coding
ENSMUSG00000062480	60.0227	105.786	14.2592	2.37901	0.429007	5.51253	3.53714e-08	4.47664e-07	Acat3	protein_coding
ENSMUSG00000035203	10896.4	12362.7	9430.09	0.38916	0.0706067	5.51166	3.55474e-08	4.49623e-07	Epn1	protein_coding
ENSMUSG00000047635	508.137	355.391	660.884	-0.875921	0.158966	-5.50959	3.59675e-08	4.54666e-07	2810006K23Rik	protein_coding
ENSMUSG00000035835	54.2293	82.6313	25.8273	1.56831	0.283748	5.50927	3.60331e-08	4.55224e-07	Plppr3	protein_coding
ENSMUSG00000028552	5768.48	6363.73	5173.23	0.297863	0.0540728	5.50855	3.61808e-08	4.56818e-07	Eps15	protein_coding
ENSMUSG00000027177	4072.46	4541.86	3603.06	0.332728	0.0604675	5.50259	3.74246e-08	4.72241e-07	Hipk3	protein_coding
ENSMUSG00000038372	289.162	355.008	223.315	0.658568	0.119693	5.50169	3.76158e-08	4.74371e-07	Gmds	protein_coding
ENSMUSG00000031558	276.137	140.153	412.121	-1.4632	0.265886	-5.50044	3.78847e-08	4.77477e-07	Slit2	protein_coding
ENSMUSG00000028559	6453.54	7978.71	4928.37	0.686235	0.12481	5.49823	3.83632e-08	4.83221e-07	Osbpl9	protein_coding
ENSMUSG00000024033	221.841	126.261	317.422	-1.27123	0.231133	-5.49751	3.85202e-08	4.84911e-07	Rsph1	protein_coding
ENSMUSG00000031608	2353.75	2972.6	1734.9	0.764427	0.139114	5.49493	3.90868e-08	4.91752e-07	Galnt7	protein_coding
ENSMUSG00000046096	1492.57	1257.68	1727.46	-0.454242	0.0827172	-5.49144	3.9866e-08	5.01256e-07	Mosmo	protein_coding
ENSMUSG00000025936	50.7677	94.9875	6.54795	2.76325	0.499412	5.49132	3.98932e-08	5.01302e-07	Gm4956	transcribed_unprocessed_pseudogene
ENSMUSG00000027533	90.1377	139.999	40.2768	1.65839	0.30146	5.49119	3.99233e-08	5.01383e-07	Fabp5	protein_coding
ENSMUSG00000062007	16.3955	28.1693	4.62176	2.22491	0.392475	5.49017	4.01548e-08	5.03991e-07	Hsh2d	protein_coding
ENSMUSG00000064061	1077.72	756.069	1399.37	-0.870358	0.158619	-5.4869	4.0905e-08	5.13103e-07	Dzip3	protein_coding
ENSMUSG00000030162	72.4805	106.244	38.7171	1.37697	0.250546	5.48666	4.09597e-08	5.13486e-07	Olr1	protein_coding
ENSMUSG00000073010	48.0039	81.3965	14.6114	2.13851	0.387065	5.48556	4.12161e-08	5.16395e-07	Gm5127	protein_coding
ENSMUSG00000034266	321.234	441.691	200.776	1.09828	0.200199	5.48493	4.13628e-08	5.17927e-07	Batf	protein_coding
ENSMUSG00000027750	4510.88	8306.17	715.599	2.64466	0.486006	5.48323	4.17629e-08	5.22628e-07	Postn	protein_coding
ENSMUSG00000029171	1222.52	1441.45	1003.6	0.517689	0.0944274	5.48236	4.197e-08	5.2491e-07	Pgm1	protein_coding
ENSMUSG00000035356	10504.4	15094.4	5914.42	1.29001	0.235325	5.4818	4.21016e-08	5.26245e-07	Nfkbiz	protein_coding
ENSMUSG00000022818	60.7849	106.211	15.3588	2.31503	0.419893	5.48139	4.21996e-08	5.27159e-07	Cyp2ab1	protein_coding
ENSMUSG00000004896	2013.38	1719.76	2307	-0.421189	0.0768429	-5.48114	4.22592e-08	5.27592e-07	Rrnad1	protein_coding
ENSMUSG00000029413	3432.41	4482.19	2382.64	0.892154	0.162772	5.48095	4.2306e-08	5.27866e-07	Naaa	protein_coding
ENSMUSG00000024193	3155.22	2568.95	3741.5	-0.537855	0.098146	-5.48012	4.25034e-08	5.30018e-07	Phf1	protein_coding
ENSMUSG00000024940	922.431	604.223	1240.64	-1.00907	0.18413	-5.47981	4.25787e-08	5.30644e-07	Ltbp3	protein_coding
ENSMUSG00000026831	79.3812	39.571	119.191	-1.48909	0.271214	-5.47941	4.26754e-08	5.31537e-07	1700007K13Rik	protein_coding
ENSMUSG00000038296	115.656	148.137	83.1755	0.819512	0.149517	5.47897	4.27814e-08	5.32545e-07	Galnt18	protein_coding
ENSMUSG00000031808	2579.37	3335.01	1823.72	0.853854	0.155864	5.47815	4.29798e-08	5.347e-07	Slc27a1	protein_coding
ENSMUSG00000041440	228.068	294.341	161.795	0.849012	0.155101	5.47291	4.42716e-08	5.50448e-07	Gk5	protein_coding
ENSMUSG00000031066	1279.22	950.338	1608.1	-0.747476	0.136594	-5.47212	4.4469e-08	5.52573e-07	Usp11	protein_coding
ENSMUSG00000036095	155.841	104.712	206.971	-0.953921	0.174254	-5.47202	4.44947e-08	5.52573e-07	Dgkb	protein_coding
ENSMUSG00000009894	716.153	562.761	869.545	-0.62016	0.113341	-5.47141	4.46468e-08	5.54137e-07	Snap47	protein_coding
ENSMUSG00000062175	357.776	237.304	478.249	-0.984666	0.17996	-5.47068	4.48319e-08	5.5611e-07	Tgif2	protein_coding
ENSMUSG00000063229	4849.55	6379.78	3319.31	0.920965	0.168357	5.47028	4.4933e-08	5.57038e-07	Ldha	protein_coding
ENSMUSG00000061288	3064.73	3399.61	2729.85	0.315558	0.0577233	5.46673	4.58426e-08	5.67982e-07	Taok3	protein_coding
ENSMUSG00000017550	331.617	403.355	259.88	0.627466	0.114783	5.46615	4.59918e-08	5.69497e-07	Atad5	protein_coding
ENSMUSG00000111521	102.183	143.846	60.5188	1.1981	0.219009	5.46597	4.60379e-08	5.69736e-07
ENSMUSG00000022805	111.13	58.1691	164.091	-1.41241	0.258106	-5.46561	4.6132e-08	5.70567e-07	Maats1	protein_coding
ENSMUSG00000030541	4309.33	3655.38	4963.28	-0.438749	0.0803005	-5.46382	4.65987e-08	5.76004e-07	Idh2	protein_coding
ENSMUSG00000031327	237.465	159.021	315.908	-0.964958	0.176616	-5.46219	4.70295e-08	5.8099e-07	Chic1	protein_coding
ENSMUSG00000033762	70.4854	96.9387	44.0321	1.1006	0.201273	5.46165	4.71731e-08	5.82425e-07	Recql4	protein_coding
ENSMUSG00000070323	14.4052	27.6026	1.20774	3.09024	0.499051	5.46076	4.74096e-08	5.85004e-07	Mmp27	protein_coding
ENSMUSG00000022099	323.071	196.402	449.74	-1.15258	0.211048	-5.45993	4.76324e-08	5.87411e-07	Dmtn	protein_coding
ENSMUSG00000021242	25539.9	29477.1	21602.8	0.445957	0.0816859	5.45941	4.77729e-08	5.88801e-07	Npc2	protein_coding
ENSMUSG00000057842	647.54	535.048	760.031	-0.500927	0.0917837	-5.45753	4.82805e-08	5.94712e-07	Zfp595	protein_coding
ENSMUSG00000033998	563.344	333.738	792.949	-1.19891	0.219707	-5.45604	4.86867e-08	5.99367e-07	Kcnk1	protein_coding
ENSMUSG00000061859	260.892	172.907	348.877	-0.98417	0.180357	-5.45541	4.8859e-08	6.01139e-07	Patj	protein_coding
ENSMUSG00000026500	640.901	497.406	784.397	-0.650331	0.119207	-5.45527	4.88975e-08	6.01263e-07	Cox20	protein_coding
ENSMUSG00000029554	872.983	1009.94	736.026	0.453451	0.0831244	5.45502	4.89676e-08	6.01776e-07	Mad1l1	protein_coding
ENSMUSG00000074419	13.7406	25.0695	2.41172	2.62946	0.451156	5.45369	4.93346e-08	6.05936e-07	Gm15448	protein_coding
ENSMUSG00000090213	1569.58	1980.61	1158.55	0.761113	0.139604	5.45187	4.98423e-08	6.11816e-07	Tmem189	protein_coding
ENSMUSG00000107355	45.457	74.1619	16.7522	1.90964	0.348331	5.4506	5.01999e-08	6.1585e-07
ENSMUSG00000035529	1316.7	1597.93	1035.47	0.6196	0.113696	5.44956	5.04949e-08	6.1911e-07	Prdm4	protein_coding
ENSMUSG00000037071	610.748	409.249	812.246	-0.963357	0.176907	-5.44505	5.17902e-08	6.34624e-07	Scd1	protein_coding
ENSMUSG00000102037	369.799	537.992	201.605	1.34328	0.246663	5.44455	5.19368e-08	6.36053e-07	Bcl2a1a	protein_coding
ENSMUSG00000020437	3527.29	4460.85	2593.73	0.769586	0.141387	5.44307	5.23696e-08	6.40983e-07	Myo1g	protein_coding
ENSMUSG00000001774	3450.87	2501.89	4399.84	-0.800207	0.147054	-5.44154	5.28221e-08	6.45849e-07	Chordc1	protein_coding
ENSMUSG00000067148	1247.87	1434.34	1061.41	0.431748	0.0793428	5.44152	5.2828e-08	6.45849e-07	Polr1c	protein_coding
ENSMUSG00000007039	820.941	521.706	1120.18	-1.06707	0.196211	-5.43793	5.39018e-08	6.58596e-07	Ddah2	protein_coding
ENSMUSG00000026761	1856.45	1650.8	2062.09	-0.31931	0.0587477	-5.43526	5.47168e-08	6.67784e-07	Orc4	protein_coding
ENSMUSG00000068264	767.449	945.242	589.656	0.6732	0.123853	5.43529	5.47065e-08	6.67784e-07	Ap5s1	protein_coding
ENSMUSG00000028344	1006.87	876.092	1137.65	-0.375211	0.0690463	-5.43413	5.50631e-08	6.71625e-07	Invs	protein_coding
ENSMUSG00000031513	2700.01	2396.78	3003.25	-0.325068	0.0598232	-5.43379	5.51686e-08	6.72524e-07	Leprotl1	protein_coding
ENSMUSG00000004677	8729.7	10005.7	7453.69	0.422822	0.077846	5.43151	5.58792e-08	6.80795e-07	Myo9b	protein_coding
ENSMUSG00000043263	708.529	953.101	463.956	1.00904	0.185831	5.42955	5.64966e-08	6.87921e-07	Ifi209	protein_coding
ENSMUSG00000054065	44.5252	74.1389	14.9114	2.02414	0.370352	5.42919	5.66097e-08	6.88903e-07	Pkp3	protein_coding
ENSMUSG00000021760	258.473	122.557	394.389	-1.56767	0.288634	-5.42834	5.68817e-08	6.91493e-07	Gpx8	protein_coding
ENSMUSG00000026873	42.5127	62.954	22.0713	1.42649	0.261873	5.42832	5.68877e-08	6.91493e-07	Phf19	protein_coding
ENSMUSG00000022667	796.288	540.705	1051.87	-0.936042	0.172535	-5.42484	5.80069e-08	7.04289e-07	Cd200r1	protein_coding
ENSMUSG00000040415	3286.52	2479.15	4093.9	-0.713372	0.131499	-5.42488	5.79941e-08	7.04289e-07	Dtx3	protein_coding
ENSMUSG00000015354	346.157	190.312	502.002	-1.32952	0.24502	-5.42453	5.81077e-08	7.05109e-07	Pcolce2	protein_coding
ENSMUSG00000037683	173.105	122.948	223.261	-0.83978	0.154905	-5.41958	5.97382e-08	7.24479e-07	Armc3	protein_coding
ENSMUSG00000054920	2975.6	3340.8	2610.4	0.354815	0.0654848	5.41827	6.0178e-08	7.29396e-07	Klhl5	protein_coding
ENSMUSG00000007379	1171.3	812.479	1530.11	-0.892397	0.164806	-5.4146	6.14251e-08	7.43269e-07	Dennd2c	protein_coding
ENSMUSG00000037013	3710.86	3275.02	4146.7	-0.339232	0.0626501	-5.41469	6.13951e-08	7.43269e-07	Ss18	protein_coding
ENSMUSG00000037103	1078.15	1213.74	942.565	0.363748	0.0671787	5.41459	6.14278e-08	7.43269e-07	Dcaf15	protein_coding
ENSMUSG00000056481	119.238	167.899	70.578	1.19816	0.221147	5.41396	6.16475e-08	7.45502e-07	Cd248	protein_coding
ENSMUSG00000035759	133.465	96.6951	170.234	-0.80204	0.148208	-5.40966	6.31441e-08	7.63165e-07	Bbs10	protein_coding
ENSMUSG00000078350	777.67	582.298	973.043	-0.728741	0.134713	-5.40934	6.32592e-08	7.6412e-07	Smim1	protein_coding
ENSMUSG00000031465	122.457	189.297	55.6175	1.6273	0.300544	5.40788	6.37765e-08	7.69931e-07	Angpt2	protein_coding
ENSMUSG00000047037	440.229	355.426	525.032	-0.559132	0.10339	-5.40776	6.38188e-08	7.70003e-07	Nipa1	protein_coding
ENSMUSG00000052512	2550.32	1579.04	3521.61	-1.11669	0.206507	-5.40736	6.3962e-08	7.71291e-07	Nav2	protein_coding
ENSMUSG00000021676	765.115	941.497	588.732	0.669218	0.123839	5.40378	6.52502e-08	7.86378e-07	Iqgap2	protein_coding
ENSMUSG00000003500	470.603	610.025	331.18	0.862223	0.159596	5.40214	6.58513e-08	7.92765e-07	Impdh1	protein_coding
ENSMUSG00000021306	1093.81	742.793	1444.83	-0.935722	0.173208	-5.40203	6.58924e-08	7.92765e-07	Gpr137b	protein_coding
ENSMUSG00000041571	1104.65	1372.25	837.056	0.703331	0.130194	5.40205	6.58821e-08	7.92765e-07	Selenow	protein_coding
ENSMUSG00000045268	2790.63	1963.63	3617.63	-0.863075	0.159791	-5.40117	6.62065e-08	7.95641e-07	Zfp691	protein_coding
ENSMUSG00000063234	5164.46	7937.86	2391.05	1.60161	0.296535	5.4012	6.61964e-08	7.95641e-07	Gpr84	protein_coding
ENSMUSG00000011658	763.986	650.495	877.478	-0.430717	0.079765	-5.39974	6.67362e-08	8.01387e-07	Fuz	protein_coding
ENSMUSG00000061778	1579.58	1765.75	1393.41	0.340416	0.0630435	5.39968	6.67602e-08	8.01387e-07	Mospd2	protein_coding
ENSMUSG00000030468	191.122	111.439	270.805	-1.22436	0.226647	-5.39921	6.69347e-08	8.03027e-07	Siglecg	protein_coding
ENSMUSG00000026087	933.478	1109.15	757.804	0.543899	0.100741	5.39894	6.70363e-08	8.03791e-07	Mrpl30	protein_coding
ENSMUSG00000009741	8704.38	11552.7	5856.06	0.9554	0.176989	5.39806	6.73641e-08	8.07265e-07	Ubp1	protein_coding
ENSMUSG00000032667	5535.19	6539.96	4530.41	0.525545	0.0973838	5.39662	6.79063e-08	8.13303e-07	Pon2	protein_coding
ENSMUSG00000055435	23799.2	18556.8	29041.6	-0.638898	0.118391	-5.39649	6.79573e-08	8.13453e-07	Maf	protein_coding
ENSMUSG00000037341	346.11	229.303	462.916	-0.984435	0.182415	-5.39567	6.8267e-08	8.167e-07	Slc9a7	protein_coding
ENSMUSG00000078995	327.655	248.754	406.556	-0.698118	0.129397	-5.39463	6.86654e-08	8.21003e-07	Zfp456	protein_coding
ENSMUSG00000028936	5093.78	6013.82	4173.74	0.522807	0.0969281	5.39374	6.90045e-08	8.24399e-07	Rpl22	protein_coding
ENSMUSG00000052751	553.794	446.543	661.044	-0.559298	0.103691	-5.39368	6.90272e-08	8.24399e-07	Repin1	protein_coding
ENSMUSG00000070423	131.431	80.4036	182.458	-1.13736	0.210785	-5.39214	6.96216e-08	8.31029e-07	Olfr558	protein_coding
ENSMUSG00000028389	311.466	246.534	376.399	-0.60652	0.112505	-5.39065	7.02021e-08	8.37487e-07	Zfp37	protein_coding
ENSMUSG00000025871	3192.02	2752.49	3631.55	-0.397917	0.073879	-5.38605	7.20243e-08	8.58742e-07	4833439L19Rik	protein_coding
ENSMUSG00000028532	465.177	290.37	639.985	-1.10004	0.204245	-5.38498	7.24515e-08	8.6335e-07	Cachd1	protein_coding
ENSMUSG00000037805	2069.44	2456.94	1681.95	0.54168	0.100617	5.38356	7.30287e-08	8.69739e-07	Rpl10a	protein_coding
ENSMUSG00000002803	575.633	413.163	738.103	-0.819818	0.152304	-5.38234	7.35254e-08	8.75163e-07	Btbd6	protein_coding
ENSMUSG00000025321	948.335	596.71	1299.96	-1.08636	0.201878	-5.38092	7.41066e-08	8.81585e-07	Itgb8	protein_coding
ENSMUSG00000002014	4060.33	4948.02	3172.64	0.633849	0.117864	5.37777	7.54161e-08	8.9666e-07	Ssr4	protein_coding
ENSMUSG00000061815	39.8815	63.9338	15.8292	1.81594	0.335707	5.37595	7.618e-08	9.05236e-07	Rufy4	protein_coding
ENSMUSG00000041378	3414.59	4572.58	2256.61	0.99102	0.184344	5.37584	7.62245e-08	9.05256e-07	Cldn5	protein_coding
ENSMUSG00000023262	758.849	608.453	909.246	-0.574525	0.106878	-5.37539	7.64151e-08	9.07012e-07	Acy1	protein_coding
ENSMUSG00000055835	863.171	1109.35	616.993	0.829509	0.154318	5.37511	7.65362e-08	9.07941e-07	Zfp1	protein_coding
ENSMUSG00000020396	57.3735	24.3291	90.4179	-1.72374	0.319447	-5.37499	7.65853e-08	9.08015e-07	Nefh	protein_coding
ENSMUSG00000117869	107.124	148.816	65.431	1.13863	0.211693	5.37484	7.66519e-08	9.08297e-07	Snhg4
ENSMUSG00000096629	44.8265	15.9265	73.7266	-1.9414	0.358742	-5.37416	7.69396e-08	9.11197e-07	Gm3383	protein_coding
ENSMUSG00000026480	6705.9	7349.85	6061.95	0.277423	0.0516275	5.37355	7.72016e-08	9.13789e-07	Ncf2	protein_coding
ENSMUSG00000044068	981.458	805.676	1157.24	-0.51864	0.096519	-5.37336	7.72825e-08	9.14236e-07	Zrsr1	protein_coding
ENSMUSG00000020572	2882.87	3194.12	2571.63	0.312045	0.0580888	5.37185	7.79308e-08	9.21391e-07	Nampt	protein_coding
ENSMUSG00000000915	681.432	807.157	555.708	0.535187	0.0996514	5.37047	7.85315e-08	9.27976e-07	Hip1r	protein_coding
ENSMUSG00000021892	1936.88	2303.7	1570.05	0.548807	0.102197	5.37006	7.87108e-08	9.29577e-07	Sh3bp5	protein_coding
ENSMUSG00000072915	324.685	210.444	438.926	-1.02615	0.191076	-5.36921	7.90833e-08	9.33456e-07	Gm12258	protein_coding
ENSMUSG00000056313	746.091	437.368	1054.81	-1.21662	0.226592	-5.36861	7.93451e-08	9.36025e-07	Tcim	protein_coding
ENSMUSG00000025465	2743.27	3239.44	2247.1	0.523732	0.0975871	5.36679	8.01507e-08	9.45002e-07	Echs1	protein_coding
ENSMUSG00000039954	75.1425	42.3584	107.927	-1.2902	0.240127	-5.36469	8.10864e-08	9.55503e-07	Stk32a	protein_coding
ENSMUSG00000019302	9482.65	10944.1	8021.22	0.445899	0.0831674	5.36146	8.25541e-08	9.7127e-07	Atp6v0a1	protein_coding
ENSMUSG00000029621	2391.32	2651.3	2131.35	0.314056	0.0585749	5.3616	8.24877e-08	9.7127e-07	Arpc1a	protein_coding
ENSMUSG00000038085	119.771	151.462	88.0792	0.767411	0.143088	5.36144	8.25618e-08	9.7127e-07	Cnbd2	protein_coding
ENSMUSG00000026171	1305.98	1106.69	1505.26	-0.441289	0.0823129	-5.36107	8.27322e-08	9.72735e-07	Rnf25	protein_coding
ENSMUSG00000116180	145.667	100.076	191.259	-0.905167	0.168801	-5.36002	8.32148e-08	9.77866e-07
ENSMUSG00000022441	40.8865	20.5148	61.2582	-1.46531	0.272178	-5.35986	8.32887e-08	9.78192e-07	Efcab6	protein_coding
ENSMUSG00000034403	1463.2	1251.57	1674.83	-0.418739	0.0781469	-5.35832	8.40011e-08	9.86012e-07	Pja1	protein_coding
ENSMUSG00000030759	6007.26	5073.64	6940.89	-0.449448	0.0839093	-5.35635	8.49192e-08	9.96237e-07	Far1	protein_coding
ENSMUSG00000001131	30.4246	51.3069	9.54224	2.09003	0.385754	5.35573	8.52123e-08	9.99123e-07	Timp1	protein_coding
ENSMUSG00000064351	92662.5	106688	78636.9	0.437787	0.0817472	5.35538	8.5377e-08	9.99949e-07	COX1	protein_coding
ENSMUSG00000075254	2136.17	2527.77	1744.56	0.530824	0.0991175	5.35547	8.53359e-08	9.99949e-07	Heg1	protein_coding
ENSMUSG00000028556	3145.93	2491.23	3800.64	-0.603148	0.112672	-5.35312	8.64505e-08	1.01196e-06	Dock7	protein_coding
ENSMUSG00000017715	4053.05	5253.44	2852.67	0.862387	0.161186	5.35023	8.78435e-08	1.0277e-06	Pgs1	protein_coding
ENSMUSG00000040236	971.138	811.961	1130.31	-0.473167	0.0884423	-5.34992	8.79944e-08	1.0289e-06	Trappc5	protein_coding
ENSMUSG00000001036	1541.43	1171.22	1911.64	-0.696538	0.130242	-5.34792	8.89683e-08	1.03971e-06	Epn2	protein_coding
ENSMUSG00000048120	35153.5	28739.6	41567.3	-0.528284	0.0988468	-5.34447	9.06839e-08	1.05918e-06	Entpd1	protein_coding
ENSMUSG00000022580	74.7943	45.3546	104.234	-1.15337	0.215591	-5.34276	9.15412e-08	1.0686e-06	Rhpn1	protein_coding
ENSMUSG00000014226	1343.74	1022.97	1664.52	-0.693373	0.129844	-5.33995	9.29735e-08	1.08472e-06	Cacybp	protein_coding
ENSMUSG00000031751	8766.41	7390.28	10142.5	-0.454209	0.0850611	-5.33979	9.30565e-08	1.0851e-06	Amfr	protein_coding
ENSMUSG00000040624	330.703	449.826	211.579	1.05447	0.197538	5.3372	9.4393e-08	1.10008e-06	Plekhg1	protein_coding
ENSMUSG00000051000	100.669	44.6284	156.709	-1.65738	0.309967	-5.33663	9.4691e-08	1.10234e-06	Fam160a1	protein_coding
ENSMUSG00000052942	578.753	386.477	771.03	-0.969098	0.181573	-5.33671	9.46473e-08	1.10234e-06	Glis3	protein_coding
ENSMUSG00000041147	222.145	271.892	172.398	0.650199	0.121902	5.33315	9.65213e-08	1.12303e-06	Brca2	protein_coding
ENSMUSG00000101304	222.011	335.111	108.911	1.50999	0.282986	5.33282	9.66992e-08	1.12448e-06	Plet1os	antisense
ENSMUSG00000044317	238.566	292.76	184.372	0.658719	0.123601	5.32884	9.88408e-08	1.14875e-06	Gpr4	protein_coding
ENSMUSG00000023960	988.608	734.757	1242.46	-0.745766	0.139978	-5.32757	9.95367e-08	1.15621e-06	Enpp5	protein_coding
ENSMUSG00000051490	14.1094	27.7182	0.500638	3.69485	0.498013	5.32595	1.00425e-07	1.16588e-06	Foxd4	protein_coding
ENSMUSG00000019082	1158.33	1300.88	1015.77	0.356553	0.0669581	5.32499	1.00958e-07	1.17144e-06	Slc25a22	protein_coding
ENSMUSG00000019990	135.985	195.827	76.1425	1.29661	0.243385	5.32387	1.01584e-07	1.17805e-06	Pde7b	protein_coding
ENSMUSG00000051323	112.013	146.701	77.3246	0.899816	0.168996	5.32215	1.02546e-07	1.18856e-06	Pcdh19	protein_coding
ENSMUSG00000030852	456.387	375.669	537.105	-0.510393	0.0959127	-5.32119	1.03089e-07	1.19419e-06	Tacc2	protein_coding
ENSMUSG00000030870	1949.45	1666.22	2232.69	-0.419446	0.0788483	-5.31962	1.03985e-07	1.20392e-06	Ubfd1	protein_coding
ENSMUSG00000048612	951.924	1182.24	721.612	0.702032	0.132009	5.31793	1.04952e-07	1.21446e-06	Myof	protein_coding
ENSMUSG00000027994	170.772	227.01	114.535	0.957553	0.180033	5.31723	1.05359e-07	1.21849e-06	Mcub	protein_coding
ENSMUSG00000047963	160.493	68.1823	252.803	-1.71774	0.322696	-5.31682	1.05598e-07	1.2206e-06	Stbd1	protein_coding
ENSMUSG00000022512	658.975	368.954	948.996	-1.29643	0.24393	-5.31403	1.07227e-07	1.23875e-06	Cldn1	protein_coding
ENSMUSG00000063659	6990.29	5318.62	8661.96	-0.693925	0.130587	-5.31385	1.07331e-07	1.23927e-06	Zbtb18	protein_coding
ENSMUSG00000022263	5680.78	4760.04	6601.52	-0.46897	0.0882648	-5.31321	1.07711e-07	1.24298e-06	Trio	protein_coding
ENSMUSG00000020803	1392.02	1642.69	1141.35	0.520482	0.0980019	5.3109	1.09087e-07	1.2575e-06	Txndc17	protein_coding
ENSMUSG00000021556	34133.3	26033.9	42232.7	-0.688606	0.129658	-5.31095	1.09053e-07	1.2575e-06	Golm1	protein_coding
ENSMUSG00000039982	10100.6	7802.32	12398.9	-0.660062	0.124323	-5.30924	1.10083e-07	1.26829e-06	Dtx4	protein_coding
ENSMUSG00000035357	97.1162	62.317	131.915	-1.04734	0.197112	-5.30909	1.10175e-07	1.26866e-06	Pdzrn3	protein_coding
ENSMUSG00000046062	6674.86	8092.45	5257.28	0.61546	0.115938	5.30851	1.10525e-07	1.272e-06	Ppp1r15b	protein_coding
ENSMUSG00000061132	5406.29	3202.46	7610.11	-1.19656	0.225408	-5.30837	1.1061e-07	1.27228e-06	Blnk	protein_coding
ENSMUSG00000002997	137.835	181.999	93.6697	0.937678	0.176665	5.30554	1.12339e-07	1.29147e-06	Prkar2b	protein_coding
ENSMUSG00000061808	168560	80373	256748	-1.55367	0.292865	-5.30531	1.12481e-07	1.29241e-06	Ttr	protein_coding
ENSMUSG00000030528	243.759	328.638	158.879	1.01801	0.191857	5.30485	1.12765e-07	1.29496e-06	Blm	protein_coding
ENSMUSG00000020235	1647.79	1467.02	1828.56	-0.317367	0.0598378	-5.30377	1.13438e-07	1.30198e-06	Fzr1	protein_coding
ENSMUSG00000058427	1621.96	2808.78	435.151	2.23449	0.421858	5.30306	1.13877e-07	1.30632e-06	Cxcl2	protein_coding
ENSMUSG00000032245	926.904	1119.17	734.639	0.601901	0.113547	5.30078	1.15308e-07	1.3213e-06	Cln6	protein_coding
ENSMUSG00000097286	69.0494	32.86	105.239	-1.55469	0.292545	-5.30087	1.1525e-07	1.3213e-06		lincRNA
ENSMUSG00000060459	16.027	4.84406	27.2099	-2.13591	0.390986	-5.2966	1.17977e-07	1.35115e-06	Kng2	protein_coding
ENSMUSG00000039323	2383.43	720.684	4046.17	-2.11867	0.400608	-5.29221	1.20849e-07	1.38331e-06	Igfbp2	protein_coding
ENSMUSG00000027088	927.817	752.44	1103.19	-0.546044	0.103179	-5.29207	1.20942e-07	1.38362e-06	Phospho2	protein_coding
ENSMUSG00000005514	3139.2	3871.9	2406.5	0.676933	0.127922	5.29175	1.21152e-07	1.38527e-06	Por	protein_coding
ENSMUSG00000027983	100.534	63.881	137.187	-1.0643	0.200994	-5.29088	1.21727e-07	1.39111e-06	Cyp2u1	protein_coding
ENSMUSG00000018932	1584.36	1947.32	1221.4	0.664067	0.12555	5.2892	1.22854e-07	1.40319e-06	Map2k3	protein_coding
ENSMUSG00000112226	31.3451	49.1928	13.4974	1.70045	0.319229	5.2891	1.22917e-07	1.40319e-06
ENSMUSG00000020868	1085.42	1253.86	916.969	0.449301	0.0850642	5.28185	1.27888e-07	1.45836e-06	Xylt2	protein_coding
ENSMUSG00000079594	8.09328	16.1866	0	3.06537	0.553769	5.28191	1.27844e-07	1.45836e-06	Cstdc6	protein_coding
ENSMUSG00000055652	1613.96	1196.29	2031.64	-0.751115	0.142227	-5.28098	1.28496e-07	1.46373e-06	Klhl25	protein_coding
ENSMUSG00000102418	133.635	204.004	63.2657	1.56113	0.295314	5.28107	1.28434e-07	1.46373e-06	Sh2d1b1	protein_coding
ENSMUSG00000020538	2659.83	3177.68	2141.97	0.564099	0.106828	5.28039	1.28911e-07	1.46767e-06	Srebf1	protein_coding
ENSMUSG00000017756	2262.84	2951.39	1574.29	0.885869	0.167783	5.27979	1.29335e-07	1.4717e-06	Slc12a7	protein_coding
ENSMUSG00000023908	109.348	143.105	75.592	0.903382	0.171027	5.2796	1.29465e-07	1.47239e-06	Pkmyt1	protein_coding
ENSMUSG00000075054	615.557	482.809	748.306	-0.623911	0.118175	-5.27935	1.29643e-07	1.47361e-06	Yae1d1	protein_coding
ENSMUSG00000036611	653.462	830.186	476.739	0.786642	0.14901	5.27886	1.29992e-07	1.4768e-06	Eepd1	protein_coding
ENSMUSG00000110397	796.346	331.844	1260.85	-1.74237	0.33019	-5.27611	1.31957e-07	1.49832e-06
ENSMUSG00000035666	1768.12	1492.16	2044.08	-0.450937	0.0854864	-5.27491	1.3282e-07	1.50731e-06	Gtf3c4	protein_coding
ENSMUSG00000030844	14114.7	9568.94	18660.4	-0.938892	0.178005	-5.27451	1.33111e-07	1.509e-06	Rgs10	protein_coding
ENSMUSG00000042787	813.736	515.363	1112.11	-1.07159	0.203144	-5.27453	1.33094e-07	1.509e-06	Exog	protein_coding
ENSMUSG00000039270	1181.13	1549.85	812.419	0.909847	0.172544	5.27294	1.34255e-07	1.52115e-06	Megf9	protein_coding
ENSMUSG00000074505	1470.55	1143.5	1797.6	-0.645321	0.122429	-5.27091	1.35751e-07	1.53728e-06	Fat3	protein_coding
ENSMUSG00000059873	63.9208	26.8936	100.948	-1.72266	0.325747	-5.26993	1.36478e-07	1.54469e-06	Olfr1029	protein_coding
ENSMUSG00000018666	2686.38	2288.55	3084.21	-0.427946	0.0812221	-5.26881	1.37313e-07	1.55331e-06	Cbx1	protein_coding
ENSMUSG00000039942	421.825	639.321	204.329	1.52743	0.289942	5.26673	1.38875e-07	1.57014e-06	Ptger4	protein_coding
ENSMUSG00000039633	705.999	848.149	563.85	0.582225	0.110554	5.26633	1.39177e-07	1.57271e-06	Lonrf1	protein_coding
ENSMUSG00000027080	737.501	597.327	877.676	-0.550646	0.104585	-5.26495	1.40226e-07	1.58373e-06	Med19	protein_coding
ENSMUSG00000021486	1716.24	2143.48	1289.01	0.722144	0.137174	5.26437	1.40668e-07	1.58787e-06	Prelid1	protein_coding
ENSMUSG00000057738	7591.12	8716.8	6465.43	0.428821	0.0814848	5.26258	1.42048e-07	1.6026e-06	Sptan1	protein_coding
ENSMUSG00000010080	312.379	145.723	479.036	-1.58429	0.301018	-5.26075	1.43466e-07	1.61773e-06	Epn3	protein_coding
ENSMUSG00000005148	49.6813	74.0378	25.3249	1.45308	0.275479	5.2588	1.44999e-07	1.63328e-06	Klf5	protein_coding
ENSMUSG00000039007	946.739	696.306	1197.17	-0.768418	0.146113	-5.25888	1.44938e-07	1.63328e-06	Cpq	protein_coding
ENSMUSG00000002983	1065.97	1543.58	588.354	1.31846	0.25072	5.25835	1.45354e-07	1.63641e-06	Relb	protein_coding
ENSMUSG00000043953	2428.89	3373.07	1484.7	1.13834	0.216503	5.25773	1.45846e-07	1.64108e-06	Ccrl2	protein_coding
ENSMUSG00000019861	2272.94	1836.61	2709.27	-0.555572	0.105677	-5.2572	1.46263e-07	1.6449e-06	Gopc	protein_coding
ENSMUSG00000034997	28.2458	44.117	12.3747	1.67444	0.316078	5.25491	1.48098e-07	1.66465e-06	Htr2a	protein_coding
ENSMUSG00000108095	135.662	92.7787	178.545	-0.921491	0.175329	-5.25358	1.4917e-07	1.67581e-06
ENSMUSG00000042757	183.643	92.2577	275.027	-1.47128	0.279858	-5.25339	1.49327e-07	1.67669e-06	Tmem108	protein_coding
ENSMUSG00000095432	1022.42	860.482	1184.37	-0.456597	0.0869192	-5.25304	1.49608e-07	1.67895e-06	Zfp748	protein_coding
ENSMUSG00000005447	350.332	222.366	478.297	-1.06608	0.202914	-5.25274	1.4985e-07	1.67988e-06	Pafah1b3	protein_coding
ENSMUSG00000039137	5491.39	3193.35	7789.42	-1.22839	0.233849	-5.25284	1.49772e-07	1.67988e-06	Whrn	protein_coding
ENSMUSG00000070604	347.839	416.613	279.066	0.575087	0.109503	5.2515	1.50868e-07	1.69041e-06	Vsig10l	protein_coding
ENSMUSG00000102252	156.523	111.73	201.316	-0.828252	0.157683	-5.25093	1.5133e-07	1.69468e-06	Snrpn	protein_coding
ENSMUSG00000028792	2594.68	3317.11	1872.25	0.809125	0.154098	5.25066	1.51554e-07	1.6963e-06	Ak2	protein_coding
ENSMUSG00000031447	44301.2	49902.4	38700.1	0.365347	0.0695911	5.24991	1.52173e-07	1.70233e-06	Lamp1	protein_coding
ENSMUSG00000019876	1119.54	1328.03	911.059	0.539517	0.102792	5.24857	1.53283e-07	1.71384e-06	Pkib	protein_coding
ENSMUSG00000032560	6417.99	7409.24	5426.75	0.446637	0.085101	5.24831	1.53504e-07	1.71541e-06	Dnajc13	protein_coding
ENSMUSG00000081051	162.131	202.316	121.946	0.717658	0.136727	5.24783	1.53905e-07	1.71898e-06		processed_pseudogene
ENSMUSG00000041762	6019.38	4482.72	7556.04	-0.741082	0.141227	-5.24741	1.54249e-07	1.72192e-06	Gpr155	protein_coding
ENSMUSG00000016918	1631.3	714.513	2548.09	-1.67326	0.318874	-5.24729	1.54357e-07	1.72221e-06	Sulf1	protein_coding
ENSMUSG00000039109	9807.37	13991.8	5622.94	1.25324	0.238843	5.24712	1.54497e-07	1.72288e-06	F13a1	protein_coding
ENSMUSG00000051504	30529.2	15901.9	45156.4	-1.4141	0.269571	-5.24583	1.55582e-07	1.73406e-06	Siglech	protein_coding
ENSMUSG00000028367	1433.72	1998.84	868.612	1.1543	0.22006	5.2452	1.56115e-07	1.73909e-06	Txn1	protein_coding
ENSMUSG00000036928	461.13	608.743	313.516	0.931995	0.177693	5.2445	1.56705e-07	1.74474e-06	Stag3	protein_coding
ENSMUSG00000002900	554.302	322.111	786.493	-1.22997	0.234506	-5.24415	1.57005e-07	1.74717e-06	Lamb1	protein_coding
ENSMUSG00000024222	24372.5	31948.8	16796.1	0.905342	0.172649	5.24381	1.57293e-07	1.74946e-06	Fkbp5	protein_coding
ENSMUSG00000030091	568.736	685.509	451.963	0.595509	0.113588	5.24254	1.5838e-07	1.76062e-06	Nup210	protein_coding
ENSMUSG00000021929	3527	2901.02	4152.98	-0.513393	0.0979368	-5.24206	1.58798e-07	1.76434e-06	Kpna3	protein_coding
ENSMUSG00000060147	1229.53	1500.48	958.59	0.638711	0.121852	5.24162	1.59176e-07	1.76761e-06	Serpinb6a	protein_coding
ENSMUSG00000036975	354.758	296.22	413.297	-0.477224	0.091043	-5.24149	1.59284e-07	1.76788e-06	Tmem177	protein_coding
ENSMUSG00000024044	1356.26	1682.4	1030.12	0.697436	0.133198	5.236	1.64098e-07	1.82036e-06	Epb41l3	protein_coding
ENSMUSG00000097887	189.581	134.934	244.227	-0.8355	0.159532	-5.23581	1.64267e-07	1.82128e-06		lincRNA
ENSMUSG00000069808	140.214	181.58	98.8474	0.859826	0.164192	5.23504	1.64949e-07	1.8279e-06	Fam57a	protein_coding
ENSMUSG00000004105	408.719	154.527	662.912	-1.86398	0.356018	-5.23388	1.65985e-07	1.83798e-06	Angptl2	protein_coding
ENSMUSG00000043088	41.4248	18.3501	64.4995	-1.6557	0.314696	-5.23383	1.66033e-07	1.83798e-06	Il17re	protein_coding
ENSMUSG00000028433	1521.71	1725.6	1317.81	0.386729	0.073908	5.23256	1.67178e-07	1.84969e-06	Ubap2	protein_coding
ENSMUSG00000041445	694.796	863.631	525.96	0.70583	0.134984	5.2288	1.70611e-07	1.88669e-06	Mmrn2	protein_coding
ENSMUSG00000020069	2608.93	2106.68	3111.18	-0.557159	0.106567	-5.22823	1.71138e-07	1.89055e-06	Hnrnph3	protein_coding
ENSMUSG00000031134	2090.2	1732.47	2447.92	-0.494858	0.0946494	-5.22829	1.71085e-07	1.89055e-06	Rbmx	protein_coding
ENSMUSG00000060032	776.283	952.96	599.607	0.659453	0.126173	5.22646	1.72789e-07	1.90778e-06	H2afj	protein_coding
ENSMUSG00000031511	3729.45	4374.85	3084.06	0.500434	0.0957694	5.22539	1.73789e-07	1.91784e-06	Arhgef7	protein_coding
ENSMUSG00000041193	130.885	54.1509	207.619	-1.7468	0.333822	-5.22463	1.74502e-07	1.9247e-06	Pla2g5	protein_coding
ENSMUSG00000026817	1768.99	1008.12	2529.87	-1.26319	0.241786	-5.22419	1.74918e-07	1.92829e-06	Ak1	protein_coding
ENSMUSG00000027030	1231.35	665.028	1797.68	-1.3543	0.259265	-5.22322	1.75842e-07	1.93747e-06	Stk39	protein_coding
ENSMUSG00000022092	321.109	396.87	245.348	0.682292	0.130638	5.22238	1.76635e-07	1.94519e-06	Ppp3cc	protein_coding
ENSMUSG00000100147	133.921	221.744	46.0976	1.97522	0.377707	5.22217	1.76837e-07	1.9464e-06	1700047M11Rik	lincRNA
ENSMUSG00000071753	96.2938	49.3293	143.258	-1.43539	0.27448	-5.22146	1.77517e-07	1.95287e-06	Cdr1os	processed_transcript
ENSMUSG00000051065	237.69	303.859	171.52	0.806576	0.154528	5.21886	1.80033e-07	1.97952e-06	Mb21d2	protein_coding
ENSMUSG00000022951	7576.46	11574.1	3578.82	1.56372	0.299708	5.21766	1.81201e-07	1.99133e-06	Rcan1	protein_coding
ENSMUSG00000060938	2564.16	3065.47	2062.86	0.56571	0.108431	5.2172	1.81651e-07	1.99524e-06	Rpl26	protein_coding
ENSMUSG00000118462	43.8584	20.4199	67.2968	-1.57909	0.301318	-5.21697	1.81872e-07	1.99664e-06	Lhb
ENSMUSG00000000957	2697.48	3959.47	1435.5	1.37822	0.264187	5.21675	1.82092e-07	1.99802e-06	Mmp14	protein_coding
ENSMUSG00000033161	22214.1	28680.7	15747.5	0.846616	0.162304	5.21622	1.82607e-07	2.00263e-06	Atp1a1	protein_coding
ENSMUSG00000096957	104.058	152.182	55.934	1.35859	0.260277	5.21452	1.84296e-07	2.0201e-06	E230013L22Rik	lincRNA
ENSMUSG00000087006	364.945	240.586	489.305	-0.997335	0.191306	-5.21264	1.86169e-07	2.03959e-06	Gm13889	protein_coding
ENSMUSG00000027424	1003.29	673.432	1333.15	-0.957786	0.183805	-5.21058	1.88248e-07	2.0613e-06	Mgme1	protein_coding
ENSMUSG00000090394	246.117	305.476	186.759	0.700588	0.134442	5.21046	1.88372e-07	2.06159e-06	4930523C07Rik	protein_coding
ENSMUSG00000039001	3816.65	4647.92	2985.39	0.630971	0.121122	5.20938	1.89472e-07	2.07255e-06	Rps21	protein_coding
ENSMUSG00000078515	5879.02	7232.22	4525.83	0.667236	0.128167	5.20598	1.92979e-07	2.10983e-06	Ddi2	protein_coding
ENSMUSG00000039634	348.9	245.042	452.759	-0.864519	0.166046	-5.20576	1.93208e-07	2.11124e-06	Zfp189	protein_coding
ENSMUSG00000024026	885.143	715.454	1054.83	-0.555251	0.106664	-5.20552	1.93457e-07	2.11288e-06	Glo1	protein_coding
ENSMUSG00000008206	571.096	385.381	756.811	-0.946085	0.181745	-5.20503	1.93968e-07	2.11737e-06	Cers4	protein_coding
ENSMUSG00000056050	5919.81	6600.5	5239.11	0.332017	0.0638201	5.20239	1.9674e-07	2.14652e-06	Mia3	protein_coding
ENSMUSG00000055670	3875.31	4599.83	3150.78	0.541133	0.104019	5.20221	1.96931e-07	2.1475e-06	Zzef1	protein_coding
ENSMUSG00000031399	2332.25	2034.13	2630.36	-0.369202	0.0709727	-5.20201	1.97148e-07	2.14876e-06	Fam3a	protein_coding
ENSMUSG00000057880	684.467	440.249	928.685	-1.04124	0.20018	-5.20104	1.98178e-07	2.15856e-06	Abat	protein_coding
ENSMUSG00000103174	18.8155	5.87192	31.759	-2.08775	0.392271	-5.20097	1.9825e-07	2.15856e-06		lincRNA
ENSMUSG00000036632	2373.59	2826.91	1920.28	0.552644	0.106278	5.19996	1.99333e-07	2.16923e-06	Alg5	protein_coding
ENSMUSG00000058966	60.7764	91.3496	30.2032	1.49039	0.285927	5.19959	1.99725e-07	2.17238e-06	Fam57b	protein_coding
ENSMUSG00000016494	12254.7	14990.6	9518.75	0.647152	0.124526	5.19692	2.0262e-07	2.20274e-06	Cd34	protein_coding
ENSMUSG00000111514	10.7386	20.7395	0.737603	3.23798	0.494441	5.1963	2.03296e-07	2.20895e-06
ENSMUSG00000006494	5038.44	4276.32	5800.56	-0.437318	0.0841623	-5.19612	2.03493e-07	2.20996e-06	Pdk1	protein_coding
ENSMUSG00000028369	27.389	46.2843	8.49379	2.08711	0.396416	5.19559	2.04068e-07	2.21507e-06	Svep1	protein_coding
ENSMUSG00000037646	2988.45	3377.92	2598.98	0.376905	0.0725641	5.19408	2.05732e-07	2.23199e-06	Vps13b	protein_coding
ENSMUSG00000025743	5688.56	7493.99	3883.12	0.924181	0.177934	5.19393	2.05905e-07	2.23273e-06	Sdc3	protein_coding
ENSMUSG00000035473	691.657	555.757	827.558	-0.568068	0.109375	-5.19361	2.06259e-07	2.23542e-06	Galm	protein_coding
ENSMUSG00000087593	12.3242	22.1906	2.45783	2.49711	0.451898	5.18979	2.10537e-07	2.28062e-06	Gm16174	antisense
ENSMUSG00000038578	678.081	804.385	551.777	0.538209	0.103718	5.18904	2.11379e-07	2.28857e-06	Susd1	protein_coding
ENSMUSG00000031995	1431.38	1779.82	1082.94	0.706153	0.136091	5.18873	2.11731e-07	2.29121e-06	St14	protein_coding
ENSMUSG00000025185	30.6589	48.7447	12.5731	1.75257	0.335166	5.18841	2.12093e-07	2.29396e-06	Loxl4	protein_coding
ENSMUSG00000042215	88.7323	59.2177	118.247	-0.966085	0.186121	-5.18645	2.14346e-07	2.31714e-06	Bag2	protein_coding
ENSMUSG00000046731	723.079	576.723	869.435	-0.584986	0.112824	-5.18479	2.16258e-07	2.33663e-06	Kctd11	protein_coding
ENSMUSG00000007892	12350.6	14904.7	9796.47	0.598956	0.115537	5.18411	2.17047e-07	2.34395e-06	Rplp1	protein_coding
ENSMUSG00000043020	105.414	51.0766	159.751	-1.52562	0.294139	-5.17948	2.22508e-07	2.40171e-06	Wdr63	protein_coding
ENSMUSG00000117818	169.663	125.3	214.026	-0.754741	0.145689	-5.17919	2.22854e-07	2.40421e-06
ENSMUSG00000091764	249.987	170.878	329.096	-0.917588	0.177207	-5.17683	2.25688e-07	2.43355e-06	Zfp964	protein_coding
ENSMUSG00000025648	3710.94	4558.71	2863.17	0.662471	0.127989	5.17595	2.26752e-07	2.44378e-06	Pfkfb4	protein_coding
ENSMUSG00000047419	321.67	238.616	404.724	-0.746819	0.144286	-5.17533	2.27513e-07	2.45073e-06	Cmya5	protein_coding
ENSMUSG00000038527	582.744	748.136	417.352	0.823871	0.159217	5.17428	2.28788e-07	2.46322e-06	C1rl	protein_coding
ENSMUSG00000036995	2147.16	1519.28	2775.03	-0.85022	0.164328	-5.17382	2.29352e-07	2.46803e-06	Asap3	protein_coding
ENSMUSG00000041375	2478.78	2973.24	1984.32	0.577289	0.111598	5.17293	2.30451e-07	2.47861e-06	Ccdc9	protein_coding
ENSMUSG00000040812	78.2705	42.9259	113.615	-1.32106	0.255032	-5.17141	2.32328e-07	2.49753e-06	Agbl2	protein_coding
ENSMUSG00000020288	1720.84	1332.44	2109.25	-0.653853	0.126451	-5.17072	2.332e-07	2.50436e-06	Ahsa2	protein_coding
ENSMUSG00000049176	245.205	112.319	378.09	-1.60658	0.310525	-5.17075	2.33162e-07	2.50436e-06	Frmpd4	protein_coding
ENSMUSG00000029211	60.4298	33.8712	86.9883	-1.28796	0.2486	-5.17012	2.33941e-07	2.51105e-06	Gabra4	protein_coding
ENSMUSG00000025059	792.558	1177.84	407.278	1.43263	0.27709	5.16975	2.34403e-07	2.51473e-06	Gk	protein_coding
ENSMUSG00000068617	188.681	92.4181	284.943	-1.50642	0.29125	-5.16833	2.3619e-07	2.53262e-06	Efcab1	protein_coding
ENSMUSG00000072596	201.499	321.318	81.6792	1.77063	0.342645	5.16383	2.41951e-07	2.59308e-06	Ear2	protein_coding
ENSMUSG00000076437	336.118	416.01	256.226	0.689091	0.133439	5.16368	2.42144e-07	2.59384e-06	Selenoh	protein_coding
ENSMUSG00000019214	122.849	164.684	81.0152	0.99567	0.192784	5.16203	2.44288e-07	2.61548e-06	Chtf18	protein_coding
ENSMUSG00000018774	20057.2	22872.5	17241.9	0.40568	0.0786093	5.1607	2.46023e-07	2.63273e-06	Cd68	protein_coding
ENSMUSG00000004655	988.379	452.346	1524.41	-1.60659	0.311285	-5.16061	2.46151e-07	2.63277e-06	Aqp1	protein_coding
ENSMUSG00000050628	358.651	448.5	268.803	0.727349	0.140937	5.16039	2.46439e-07	2.63319e-06	Ubald2	protein_coding
ENSMUSG00000103041	278.398	360.104	196.692	0.855025	0.165664	5.16041	2.46403e-07	2.63319e-06		antisense
ENSMUSG00000110618	21.1999	35.0604	7.33947	1.96568	0.374915	5.16016	2.46737e-07	2.63505e-06	Gm39822
ENSMUSG00000031990	693.562	516.609	870.515	-0.741349	0.143678	-5.15959	2.4749e-07	2.64177e-06	Jam3	protein_coding
ENSMUSG00000112615	12.3414	24.4455	0.237214	3.17186	0.546293	5.1565	2.51603e-07	2.68431e-06
ENSMUSG00000001020	83.8564	136.839	30.8738	1.8875	0.365156	5.15628	2.51907e-07	2.68485e-06	S100a4	protein_coding
ENSMUSG00000047507	54.3643	78.8861	29.8424	1.33234	0.257808	5.15629	2.51889e-07	2.68485e-06	Baiap3	protein_coding
ENSMUSG00000026305	6711.22	8851.55	4570.89	0.928393	0.180091	5.1551	2.53492e-07	2.70039e-06	Lrrfip1	protein_coding
ENSMUSG00000019838	1302.43	1677.82	927.043	0.837139	0.162407	5.15447	2.54353e-07	2.70699e-06	Slc16a10	protein_coding
ENSMUSG00000060176	128.015	76.5506	179.478	-1.17494	0.22778	-5.15446	2.54367e-07	2.70699e-06	Kif27	protein_coding
ENSMUSG00000070868	151.823	214.201	89.446	1.20021	0.232809	5.15276	2.56683e-07	2.73027e-06	Skint3	protein_coding
ENSMUSG00000005533	4172.51	4915.47	3429.54	0.515357	0.100021	5.15249	2.57052e-07	2.73282e-06	Igf1r	protein_coding
ENSMUSG00000056737	1528.48	2041.92	1015.03	0.978509	0.189995	5.15005	2.60421e-07	2.76725e-06	Capg	protein_coding
ENSMUSG00000029007	1714.9	2035.6	1394.21	0.540639	0.104986	5.14961	2.61035e-07	2.77239e-06	Agtrap	protein_coding
ENSMUSG00000048895	2291.23	1691.97	2890.48	-0.759025	0.147449	-5.14763	2.63803e-07	2.80039e-06	Cdk5r1	protein_coding
ENSMUSG00000030386	815.416	609.479	1021.35	-0.731164	0.142045	-5.14716	2.64466e-07	2.80602e-06	Zfp606	protein_coding
ENSMUSG00000021555	3098.25	2458.17	3738.33	-0.597998	0.116186	-5.14685	2.64891e-07	2.80912e-06	Naa35	protein_coding
[truncated: 5,369 more rows]

## Sheet: MG sham vs. PCI day 20
	baseMean	PCI.Mean	SHAM.Mean	log2FoldChange	lfcSE	stat	pvalue	padj	symbol	biotype
ENSMUSG00000021091	149.5	273.821	25.1795	2.06353	0.218451	9.42326	4.37282e-21	3.71012e-17	Serpina3n	protein_coding
ENSMUSG00000032487	659.771	1093.64	225.905	1.76665	0.187296	9.43034	4.08749e-21	3.71012e-17	Ptgs2	protein_coding
ENSMUSG00000022126	125.476	239.418	11.5345	1.80592	0.225476	8.51532	1.66126e-17	9.39663e-14	Acod1	protein_coding
ENSMUSG00000024673	57.9567	104.875	11.0379	1.7962	0.222021	7.86661	3.64369e-15	1.54575e-11	Ms4a1	protein_coding
ENSMUSG00000032661	196.42	301.387	91.4522	1.38572	0.177692	7.76522	8.15062e-15	2.76616e-11	Oas3	protein_coding
ENSMUSG00000076613	80.5439	158.449	2.63903	1.34875	0.214392	7.48324	7.25109e-14	2.05073e-10		IG_C_gene
ENSMUSG00000112023	787.659	1316.58	258.735	1.56008	0.212129	7.40171	1.3444e-13	3.25903e-10	Lilr4b
ENSMUSG00000026581	465.666	804.672	126.659	1.58333	0.220569	7.28234	3.28085e-13	6.95909e-10	Sell	protein_coding
ENSMUSG00000000204	514.843	896.624	133.062	1.56075	0.222687	7.15	8.67759e-13	1.22708e-09	Slfn4	protein_coding
ENSMUSG00000022651	586.318	1050.74	121.892	1.55075	0.225478	7.16156	7.97641e-13	1.22708e-09	Retnlg	protein_coding
ENSMUSG00000026180	286.55	505.886	67.2145	1.56801	0.224197	7.16405	7.83301e-13	1.22708e-09	Cxcr2	protein_coding
ENSMUSG00000042265	212.804	373.12	52.4885	1.57025	0.223281	7.15432	8.40866e-13	1.22708e-09	Trem1	protein_coding
ENSMUSG00000021281	609.998	840.059	379.937	1.00956	0.145267	6.94532	3.77613e-12	4.92901e-09	Tnfaip2	protein_coding
ENSMUSG00000024014	986.491	1531.58	441.398	1.34706	0.19482	6.92242	4.4399e-12	5.38148e-09	Pim1	protein_coding
ENSMUSG00000067235	69.4466	118.772	20.1216	1.52131	0.219953	6.85785	6.99042e-12	7.90803e-09	H2-Q10	protein_coding
ENSMUSG00000078763	193.405	323.332	63.4777	1.47565	0.216921	6.83054	8.45939e-12	8.97172e-09	Slfn1	protein_coding
ENSMUSG00000017737	552.023	953.616	150.43	1.48426	0.223403	6.78165	1.18812e-11	1.18595e-08	Mmp9	protein_coding
ENSMUSG00000047798	479.956	764.692	195.22	1.38471	0.205516	6.75204	1.45778e-11	1.37428e-08	Cd300lf	protein_coding
ENSMUSG00000029082	148.209	257.099	39.3192	1.46074	0.224204	6.61895	3.61751e-11	3.23082e-08	Bst1	protein_coding
ENSMUSG00000026073	129.017	228.374	29.6604	1.42828	0.22566	6.50884	7.57324e-11	6.42005e-08	Il1r2	protein_coding
ENSMUSG00000030144	148.607	257.287	39.9263	1.43558	0.224445	6.50164	7.94514e-11	6.42005e-08	Clec4d	protein_coding
ENSMUSG00000025491	232.25	413.802	50.6979	1.40281	0.225672	6.48715	8.74724e-11	6.50262e-08	Ifitm1	protein_coding
ENSMUSG00000044103	87.1623	158.508	15.8167	1.39592	0.224971	6.48601	8.81374e-11	6.50262e-08	Il1f9	protein_coding
ENSMUSG00000052212	189.922	349.731	30.1142	1.29609	0.222089	6.39907	1.5633e-10	1.10532e-07	Cd177	protein_coding
ENSMUSG00000040809	416.419	751.924	80.9133	1.33521	0.22449	6.3653	1.94912e-10	1.32298e-07	Chil3	protein_coding
ENSMUSG00000001281	305.569	470.314	140.824	1.26768	0.199924	6.34	2.29769e-10	1.4996e-07	Itgb7	protein_coding
ENSMUSG00000048621	230.332	373.599	87.0656	1.34331	0.21578	6.24889	4.13387e-10	2.59806e-07	Gm6377	protein_coding
ENSMUSG00000058427	671.661	1080.73	262.592	1.30876	0.215777	6.10343	1.03818e-09	6.29172e-07	Cxcl2	protein_coding
ENSMUSG00000017002	125.879	220.805	30.953	1.33088	0.225703	6.07967	1.20434e-09	7.04704e-07	Slpi	protein_coding
ENSMUSG00000058624	787.765	1321.92	253.609	1.3336	0.223431	6.07202	1.26312e-09	7.14461e-07	Gda	protein_coding
ENSMUSG00000030214	779.863	1217.65	342.076	1.2532	0.209219	6.00927	1.86358e-09	1.0201e-06	Plbd1	protein_coding
ENSMUSG00000025473	441.652	661.12	222.183	1.16519	0.197362	5.90642	3.49627e-09	1.854e-06	Adam8	protein_coding
ENSMUSG00000045502	400.658	675.456	125.859	1.29879	0.224625	5.89641	3.71504e-09	1.91032e-06	Hcar2	protein_coding
ENSMUSG00000021125	51.2918	94.375	8.20861	1.22737	0.22108	5.8878	3.91381e-09	1.95333e-06	Arg2	protein_coding
ENSMUSG00000026832	777.94	1225.13	330.751	1.24776	0.213104	5.88161	4.063e-09	1.96986e-06	Cytip	protein_coding
ENSMUSG00000030142	311.499	534.906	88.0911	1.28354	0.225657	5.85274	4.83546e-09	2.21765e-06	Clec4e	protein_coding
ENSMUSG00000078817	52.5194	92.9305	12.1084	1.29689	0.225427	5.85669	4.72181e-09	2.21765e-06	Nlrp12	protein_coding
ENSMUSG00000048534	149.553	238.368	60.7387	1.25639	0.21612	5.82359	5.75963e-09	2.57198e-06	Jaml	protein_coding
ENSMUSG00000051748	63.0682	119.805	6.33173	1.03187	0.209055	5.81722	5.98351e-09	2.60344e-06	Wfdc21	protein_coding
ENSMUSG00000040907	605.162	829.583	380.742	0.948558	0.163345	5.80472	6.44741e-09	2.66844e-06	Atp1a3	protein_coding
ENSMUSG00000066363	61.3231	115.588	7.05821	1.08217	0.212586	5.80784	6.3285e-09	2.66844e-06	Serpina3f	protein_coding
ENSMUSG00000040152	927.635	1331.34	523.93	1.06348	0.183487	5.79708	6.74789e-09	2.72631e-06	Thbs1	protein_coding
ENSMUSG00000011256	260.254	381.652	138.855	1.10558	0.192767	5.73062	1.00062e-08	3.94871e-06	Adam19	protein_coding
ENSMUSG00000048572	448.539	683.477	213.601	1.17732	0.206061	5.72254	1.04944e-08	4.04727e-06	Tmem252	protein_coding
ENSMUSG00000039899	1071.35	1468.1	674.591	0.943125	0.165041	5.71394	1.1039e-08	4.16269e-06	Fgl2	protein_coding
ENSMUSG00000026822	1380.53	2626.41	134.649	0.864674	0.199366	5.68903	1.27763e-08	4.71306e-06	Lcn2	protein_coding
ENSMUSG00000073418	1551.47	1984.51	1118.42	0.749381	0.1319	5.68085	1.34025e-08	4.83887e-06	C4b	protein_coding
ENSMUSG00000008193	36.5104	63.6482	9.37264	1.2861	0.225715	5.66883	1.43774e-08	5.08272e-06	Spib	protein_coding
ENSMUSG00000012428	122.931	222.225	23.6371	1.13136	0.220114	5.5787	2.42326e-08	8.3919e-06	Steap4	protein_coding
ENSMUSG00000053113	8208.88	11801.6	4616.15	1.04792	0.188651	5.55923	2.70968e-08	9.0158e-06	Socs3	protein_coding
ENSMUSG00000060591	386.894	560.072	213.715	1.06262	0.191073	5.56	2.69776e-08	9.0158e-06	Ifitm2	protein_coding
ENSMUSG00000024521	827.286	1181.75	472.816	1.03172	0.18642	5.53549	3.10358e-08	1.01278e-05	Pmaip1	protein_coding
ENSMUSG00000024675	221.522	337.911	105.133	1.15312	0.209051	5.5203	3.3842e-08	1.06345e-05	Ms4a4c	protein_coding
ENSMUSG00000076612	26.929	53.858	0	0.659214	0.176502	5.5228	3.33632e-08	1.06345e-05		IG_C_gene
ENSMUSG00000023034	7373.83	11111.6	3636.03	1.12955	0.206305	5.48986	4.02249e-08	1.24105e-05	Nr4a1	protein_coding
ENSMUSG00000037337	164.405	237.413	91.3957	1.04764	0.191927	5.44789	5.09701e-08	1.53799e-05	Map4k1	protein_coding
ENSMUSG00000043719	61.2368	100.441	22.0329	1.21756	0.223347	5.44549	5.16622e-08	1.53799e-05	Col6a6	protein_coding
ENSMUSG00000021298	184.075	291.568	76.5808	1.17787	0.219284	5.39464	6.86623e-08	2.00885e-05	Gpr132	protein_coding
ENSMUSG00000024610	14670.3	20561.8	8778.73	0.976874	0.181913	5.37265	7.75866e-08	2.15831e-05	Cd74	protein_coding
ENSMUSG00000024659	643.26	1035.28	251.241	1.18169	0.222348	5.37346	7.72412e-08	2.15831e-05	Anxa1	protein_coding
ENSMUSG00000026068	232.688	359.858	105.519	1.15036	0.214559	5.37457	7.67671e-08	2.15831e-05	Il18rap	protein_coding
ENSMUSG00000001025	414.956	654.811	175.101	1.16853	0.219108	5.36764	7.97753e-08	2.1834e-05	S100a6	protein_coding
ENSMUSG00000029380	68.4409	108.394	28.488	1.17811	0.218942	5.36279	8.19443e-08	2.20716e-05	Cxcl1	protein_coding
ENSMUSG00000034765	173.587	292.786	54.3869	1.18071	0.22571	5.35525	8.54384e-08	2.26532e-05	Dusp5	protein_coding
ENSMUSG00000090272	432.949	564.053	301.844	0.790842	0.147677	5.35232	8.68332e-08	2.26688e-05	Mndal	protein_coding
ENSMUSG00000053175	165.172	242.886	87.4577	1.07085	0.200355	5.33643	9.47962e-08	2.40944e-05	Bcl3	protein_coding
ENSMUSG00000112148	951.079	1398.66	503.502	1.07051	0.200888	5.33578	9.51339e-08	2.40944e-05	Lilrb4a
ENSMUSG00000005087	760.068	1180.44	339.699	1.14648	0.216365	5.32632	1.00222e-07	2.50098e-05	Cd44	protein_coding
ENSMUSG00000050370	163.67	263.32	64.0204	1.17047	0.222603	5.29803	1.17062e-07	2.87887e-05	Ch25h	protein_coding
ENSMUSG00000002204	386.753	609.633	163.873	1.15099	0.219807	5.27113	1.35589e-07	3.17993e-05	Napsa	protein_coding
ENSMUSG00000027073	80.8543	145.304	16.4048	1.07057	0.218996	5.27584	1.32152e-07	3.17993e-05	Prg2	protein_coding
ENSMUSG00000030427	44.0224	73.6381	14.4066	1.1882	0.225407	5.2695	1.368e-07	3.17993e-05	Lilra6	protein_coding
ENSMUSG00000053101	223.809	355.429	92.1885	1.15755	0.220926	5.27345	1.33884e-07	3.17993e-05	Gpr141	protein_coding
ENSMUSG00000073421	5520.17	7804.68	3235.65	0.98747	0.187623	5.26648	1.39064e-07	3.18888e-05	H2-Ab1	protein_coding
ENSMUSG00000022504	270.369	391.884	148.855	1.03666	0.19691	5.26281	1.41867e-07	3.20979e-05	Ciita	protein_coding
ENSMUSG00000060586	5841.96	8338.77	3345.15	1.00613	0.191614	5.25529	1.47795e-07	3.29992e-05	H2-Eb1	protein_coding
ENSMUSG00000027398	3597.66	6257.71	937.601	1.10735	0.223399	5.25052	1.5167e-07	3.34246e-05	Il1b	protein_coding
ENSMUSG00000027068	64.2959	114.262	14.3293	1.09863	0.221358	5.24347	1.57584e-07	3.42826e-05	Dhrs9	protein_coding
ENSMUSG00000031304	294.154	403.573	184.736	0.916867	0.175366	5.22387	1.75217e-07	3.76362e-05	Il2rg	protein_coding
ENSMUSG00000009687	1640.62	2175.68	1105.55	0.83253	0.16002	5.2025	1.96628e-07	4.17073e-05	Fxyd5	protein_coding
ENSMUSG00000027962	3936.53	4747.15	3125.9	0.56542	0.108788	5.1973	2.02199e-07	4.23594e-05	Vcam1	protein_coding
ENSMUSG00000033508	66.1486	115.967	16.3302	1.10598	0.222944	5.18157	2.20027e-07	4.49837e-05	Asprv1	protein_coding
ENSMUSG00000076609	207.948	369.722	46.1744	1.05158	0.219533	5.18205	2.19462e-07	4.49837e-05		IG_C_gene
ENSMUSG00000037872	271.106	528.442	13.769	0.548906	0.169763	5.16956	2.34642e-07	4.74005e-05	Ackr1	protein_coding
ENSMUSG00000003617	2521.71	3189.74	1853.68	0.703441	0.136337	5.15933	2.47836e-07	4.94768e-05	Cp	protein_coding
ENSMUSG00000076615	28.4388	56.5316	0.346025	0.784674	0.18734	5.1117	3.1927e-07	6.29965e-05		IG_C_gene
ENSMUSG00000040026	41.7697	81.5009	2.0385	0.670129	0.181446	5.07535	3.86775e-07	7.54388e-05	Saa3	protein_coding
ENSMUSG00000035183	306.019	219.385	392.653	-0.738848	0.145826	-5.06245	4.13913e-07	7.98146e-05	Slc24a5	protein_coding
ENSMUSG00000013974	166.187	267.174	65.2008	1.12125	0.224024	5.05591	4.28343e-07	7.98742e-05	Mcemp1	protein_coding
ENSMUSG00000030724	63.9576	109.743	18.172	1.10554	0.224661	5.0563	4.27464e-07	7.98742e-05	Cd19	protein_coding
ENSMUSG00000064147	92.6412	157.842	27.4407	1.10456	0.22499	5.05776	4.24219e-07	7.98742e-05	Rab44	protein_coding
ENSMUSG00000037086	377.043	270.593	483.494	-0.736932	0.145748	-5.05287	4.3523e-07	8.02762e-05	Prr32	protein_coding
ENSMUSG00000076614	29.0741	58.1482	0	0.416253	0.150129	5.02208	5.11153e-07	9.32661e-05		IG_C_gene
ENSMUSG00000036875	263.651	360.978	166.324	0.89805	0.179032	5.01199	5.3871e-07	9.55069e-05	Dna2	protein_coding
ENSMUSG00000045551	139.008	225.687	52.3296	1.11321	0.22498	5.00744	5.51575e-07	9.55069e-05	Fpr1	protein_coding
ENSMUSG00000052013	81.911	135.024	28.7976	1.11677	0.225585	5.01325	5.35194e-07	9.55069e-05	Btla	protein_coding
ENSMUSG00000060131	178.978	275.127	82.8281	1.08643	0.217566	5.00781	5.50515e-07	9.55069e-05	Atp8b4	protein_coding
ENSMUSG00000078783	36.9802	66.8269	7.13351	1.02531	0.217072	5.00922	5.46498e-07	9.55069e-05	Gm9733	protein_coding
ENSMUSG00000056071	4134	7678.31	589.689	0.818899	0.200783	5.00463	5.59701e-07	9.5935e-05	S100a9	protein_coding
ENSMUSG00000025330	79.5962	137.697	21.4953	1.0692	0.223224	4.99233	5.96538e-07	0.000101226	Padi4	protein_coding
ENSMUSG00000032322	243.523	357.036	130.009	1.02411	0.20576	4.97901	6.39092e-07	0.000106321	Pstpip1	protein_coding
ENSMUSG00000032690	739.558	887.059	592.058	0.545833	0.109572	4.98068	6.33604e-07	0.000106321	Oas2	protein_coding
ENSMUSG00000025804	778.978	1140.63	417.326	1.02103	0.205732	4.97119	6.65436e-07	0.000108575	Ccr1	protein_coding
ENSMUSG00000059108	186.253	329.216	43.2892	1.00637	0.218674	4.97226	6.61763e-07	0.000108575	Ifitm6	protein_coding
ENSMUSG00000001156	1261.64	1670.67	852.6	0.816535	0.164776	4.95524	7.22408e-07	0.000112464	Mxd1	protein_coding
ENSMUSG00000024053	622.818	965.037	280.598	1.08258	0.219914	4.95543	7.21705e-07	0.000112464	Emilin2	protein_coding
ENSMUSG00000024558	845.067	574.277	1115.86	-0.809481	0.163121	-4.96129	7.00264e-07	0.000112464	Mapk4	protein_coding
ENSMUSG00000037095	388.711	731.772	45.6489	0.742869	0.193132	4.9576	7.137e-07	0.000112464	Lrg1	protein_coding
ENSMUSG00000068587	24.2921	43.5879	4.9963	1.06788	0.219917	4.95601	7.19539e-07	0.000112464	Mgam	protein_coding
ENSMUSG00000000157	50.6996	92.05	9.34923	0.962344	0.213304	4.94788	7.50269e-07	0.000115739	Itgb2l	protein_coding
ENSMUSG00000063193	187.809	301.265	74.3533	1.09756	0.224395	4.94495	7.61633e-07	0.000116434	Cd300lb	protein_coding
ENSMUSG00000050921	83.9085	135.801	32.0164	1.10286	0.224883	4.94119	7.7649e-07	0.000117645	P2ry10	protein_coding
ENSMUSG00000015396	6713.81	9728.62	3699	0.999828	0.20314	4.93027	8.21158e-07	0.000123312	Cd83	protein_coding
ENSMUSG00000022508	892.913	1114.87	670.952	0.660077	0.134427	4.90954	9.12926e-07	0.000135373	Bcl6	protein_coding
ENSMUSG00000039942	336.544	509.077	164.01	1.05407	0.21542	4.90857	9.17429e-07	0.000135373	Ptger4	protein_coding
ENSMUSG00000032496	994.77	1855.37	134.168	0.769108	0.196677	4.89237	9.96272e-07	0.000145721	Ltf	protein_coding
ENSMUSG00000037944	61.0495	98.747	23.3521	1.09569	0.224918	4.89071	1.00473e-06	0.000145721	Ccr7	protein_coding
ENSMUSG00000036594	7008.03	9884.16	4131.9	0.946995	0.194595	4.87093	1.11075e-06	0.000159731	H2-Aa	protein_coding
ENSMUSG00000004709	268.932	407.296	130.568	1.04799	0.216267	4.86067	1.16991e-06	0.000166825	Cd244a	protein_coding
ENSMUSG00000035678	176.703	261.432	91.973	1.02089	0.210394	4.85428	1.20826e-06	0.000170858	Tnfsf9	protein_coding
ENSMUSG00000022584	119.284	200.164	38.4027	1.05996	0.225134	4.8428	1.28024e-06	0.00017954	Ly6c2	protein_coding
ENSMUSG00000030156	79.2045	121.887	36.522	1.06161	0.219151	4.83842	1.30875e-06	0.000182034	Cd69	protein_coding
ENSMUSG00000049103	1135.82	1715.23	556.413	1.04072	0.21614	4.83647	1.32166e-06	0.000182335	Ccr2	protein_coding
ENSMUSG00000058396	52.6014	84.534	20.6688	1.08494	0.224704	4.83379	1.33957e-06	0.000183316	Gpr182	protein_coding
ENSMUSG00000015652	612.109	463.935	760.282	-0.6423	0.133752	-4.80078	1.5805e-06	0.000214556	Steap1	protein_coding
ENSMUSG00000049313	3565.47	4354.07	2776.87	0.595144	0.12436	4.78554	1.70529e-06	0.000229659	Sorl1	protein_coding
ENSMUSG00000050075	76.8029	116.993	36.6129	1.04199	0.217921	4.77249	1.81966e-06	0.000243132	Gpr171	protein_coding
ENSMUSG00000034641	300.936	450.389	151.483	1.0218	0.214737	4.77056	1.8371e-06	0.000243545	Cd300ld	protein_coding
ENSMUSG00000005338	132.801	223.807	41.7954	1.03005	0.224374	4.74871	2.04715e-06	0.000267216	Cadm3	protein_coding
ENSMUSG00000038179	199.222	286.838	111.606	0.968736	0.203916	4.74948	2.03937e-06	0.000267216	Slamf7	protein_coding
ENSMUSG00000028518	317.198	229.187	405.21	-0.715772	0.151276	-4.72803	2.26704e-06	0.000291435	Prkaa2	protein_coding
ENSMUSG00000031210	996.828	719.148	1274.51	-0.718246	0.151868	-4.72864	2.26034e-06	0.000291435	Gpr165	protein_coding
ENSMUSG00000044162	69.0303	109.443	28.6179	1.05258	0.224293	4.70963	2.48164e-06	0.000310868	Tnip3	protein_coding
ENSMUSG00000046908	86.257	136.523	35.9909	1.05054	0.224217	4.7108	2.46751e-06	0.000310868	Ltb4r1	protein_coding
ENSMUSG00000050721	1773.44	2237.78	1309.1	0.682949	0.145028	4.70887	2.49096e-06	0.000310868	Plekho2	protein_coding
ENSMUSG00000056054	3119.74	5809.81	429.668	0.723696	0.193562	4.70883	2.49149e-06	0.000310868	S100a8	protein_coding
ENSMUSG00000026072	1324.7	1820.73	828.668	0.881162	0.188095	4.68629	2.78197e-06	0.000344579	Il1r1	protein_coding
ENSMUSG00000032484	1494.84	2781.89	207.786	0.719599	0.193375	4.67781	2.89948e-06	0.000356531	Ngp	protein_coding
ENSMUSG00000042817	161.588	246.422	76.7541	1.02133	0.219923	4.66182	3.13418e-06	0.000382619	Flt3	protein_coding
ENSMUSG00000057191	388.281	556.134	220.429	0.949045	0.204255	4.65019	3.31627e-06	0.000401955	AB124611	protein_coding
ENSMUSG00000001348	86.2581	131.404	41.1118	1.02024	0.219549	4.64823	3.34794e-06	0.000402917	Acp5	protein_coding
ENSMUSG00000030589	697.607	880.784	514.429	0.682125	0.146986	4.63981	3.48728e-06	0.00041673	Rasgrp4	protein_coding
ENSMUSG00000022534	83.1289	144.154	22.1036	0.957966	0.219454	4.61871	3.86136e-06	0.000458206	Mefv	protein_coding
ENSMUSG00000058818	1145.86	1569.06	722.667	0.866786	0.188358	4.60341	4.15621e-06	0.000489768	Pirb	protein_coding
ENSMUSG00000059089	732.598	1002.08	463.116	0.863428	0.188164	4.58966	4.43958e-06	0.000519553	Fcgr4	protein_coding
ENSMUSG00000022512	1325.61	1005.54	1645.67	-0.635279	0.138662	-4.58099	4.62771e-06	0.000537861	Cldn1	protein_coding
ENSMUSG00000046223	550.63	789.678	311.582	0.940745	0.206266	4.56674	4.9536e-06	0.000571821	Plaur	protein_coding
ENSMUSG00000040856	384.309	198.578	570.04	-0.97886	0.215847	-4.5494	5.38004e-06	0.00061685	Dlk1	protein_coding
ENSMUSG00000019850	6773.98	10046.9	3501.06	0.976882	0.216009	4.54113	5.59536e-06	0.000637233	Tnfaip3	protein_coding
ENSMUSG00000024235	882.431	1098.82	666.046	0.641652	0.141646	4.5293	5.91795e-06	0.000669478	Map3k8	protein_coding
ENSMUSG00000027514	219.533	283.533	155.534	0.732687	0.162155	4.5142	6.35549e-06	0.000714214	Zbp1	protein_coding
ENSMUSG00000051029	176.571	117.297	235.845	-0.807771	0.178908	-4.50802	6.54365e-06	0.000730521	Serpinb1b	protein_coding
ENSMUSG00000030187	275.893	407.314	144.472	0.96731	0.215248	4.50495	6.63886e-06	0.000736306	Klra2	protein_coding
ENSMUSG00000001128	559.745	762.298	357.193	0.8474	0.188276	4.5012	6.7571e-06	0.000744554	Cfp	protein_coding
ENSMUSG00000045382	803.942	1163.89	443.992	0.943882	0.210393	4.4956	6.93741e-06	0.00075949	Cxcr4	protein_coding
ENSMUSG00000059657	33.9743	60.6002	7.34838	0.890776	0.212719	4.49132	7.0782e-06	0.000769936	Stfa2	protein_coding
ENSMUSG00000003379	33.4427	55.9332	10.9522	0.997086	0.224535	4.48491	7.29464e-06	0.000783435	Cd79a	protein_coding
ENSMUSG00000028064	676.363	846.376	506.351	0.653075	0.145584	4.48499	7.29167e-06	0.000783435	Sema4a	protein_coding
ENSMUSG00000097636	110.11	156.59	63.6289	0.919423	0.204795	4.4817	7.40524e-06	0.000790311		lincRNA
ENSMUSG00000102051	51.725	92.2615	11.1885	0.865629	0.211092	4.47995	7.46605e-06	0.000791821	Ly6a2	transcribed_unprocessed_pseudogene
ENSMUSG00000009633	143.592	234.14	53.0443	0.98724	0.225449	4.47679	7.57742e-06	0.000793712	G0s2	protein_coding
ENSMUSG00000026582	11.8789	23.7577	0	0.485284	0.159461	4.47797	7.53575e-06	0.000793712	Sele	protein_coding
ENSMUSG00000029135	1336.03	1754.21	917.857	0.769329	0.172012	4.4727	7.72374e-06	0.000804075	Fosl2	protein_coding
ENSMUSG00000058755	1017.42	1432.73	602.107	0.900205	0.202473	4.45091	8.55053e-06	0.000884719	Osm	protein_coding
ENSMUSG00000036006	411.914	556.693	267.134	0.826778	0.186469	4.43298	9.29416e-06	0.000955834	Ripor2	protein_coding
ENSMUSG00000027360	662.039	973.957	350.121	0.951566	0.215657	4.42688	9.56068e-06	0.000977321	Hdc	protein_coding
ENSMUSG00000003484	274.241	412.779	135.704	0.969161	0.22029	4.4197	9.88368e-06	0.00100429	Cyp4f18	protein_coding
ENSMUSG00000015340	2629.82	3664.51	1595.12	0.879029	0.199585	4.40863	1.04025e-05	0.00105071	Cybb	protein_coding
ENSMUSG00000073902	525.456	731.802	319.11	0.876724	0.199591	4.39503	1.10756e-05	0.00111208		unprocessed_pseudogene
ENSMUSG00000022425	142112	105242	178982	-0.666542	0.151774	-4.3919	1.12364e-05	0.00112159	Enpp2	protein_coding
ENSMUSG00000005800	372.3	680.395	64.2047	0.71791	0.196533	4.37879	1.19341e-05	0.00117804	Mmp8	protein_coding
ENSMUSG00000074677	62.2998	103.676	20.9233	0.953639	0.22373	4.37867	1.19407e-05	0.00117804	Sirpb1c	protein_coding
ENSMUSG00000024730	16.973	32.3073	1.6386	0.759864	0.19399	4.37624	1.20742e-05	0.00117934	Ms4a8a	protein_coding
ENSMUSG00000069516	17736	23894.2	11577.8	0.816259	0.186618	4.37591	1.20929e-05	0.00117934	Lyz2	protein_coding
ENSMUSG00000020077	4350.46	5531.03	3169.89	0.689021	0.157512	4.37458	1.21668e-05	0.00117976	Srgn	protein_coding
ENSMUSG00000095788	90.0342	146.64	33.4284	0.962529	0.22523	4.36168	1.2907e-05	0.00124442	Sirpb1a	protein_coding
ENSMUSG00000031779	81.3316	121.522	41.141	0.955493	0.219391	4.35648	1.3217e-05	0.00126711	Ccl22	protein_coding
ENSMUSG00000039783	104.949	150.301	59.5967	0.911711	0.209525	4.34638	1.38402e-05	0.00131941	Kmo	protein_coding
ENSMUSG00000031722	601.642	1057.62	145.664	0.827689	0.210776	4.34478	1.39414e-05	0.00132163	Hp	protein_coding
ENSMUSG00000037185	321.646	490.276	153.015	0.959971	0.222985	4.33584	1.45207e-05	0.0013689	Krt80	protein_coding
ENSMUSG00000021614	180.228	301.842	58.6132	0.921301	0.222008	4.33039	1.48846e-05	0.0013727	Vcan	protein_coding
ENSMUSG00000022895	1630.64	2060.25	1201.04	0.671826	0.155073	4.33217	1.47648e-05	0.0013727	Ets2	protein_coding
ENSMUSG00000024164	567.679	869.824	265.533	0.960233	0.223685	4.33097	1.48456e-05	0.0013727	C3	protein_coding
ENSMUSG00000049037	855.527	1145.31	565.744	0.800121	0.184787	4.33057	1.48723e-05	0.0013727	Clec4a1	protein_coding
ENSMUSG00000032515	1217.26	1729.22	705.3	0.897331	0.207817	4.32505	1.52499e-05	0.00139879	Csrnp1	protein_coding
ENSMUSG00000003541	1339.98	1944.52	735.437	0.918326	0.214297	4.29797	1.72367e-05	0.00157252	Ier3	protein_coding
ENSMUSG00000030103	585.615	761.381	409.849	0.735718	0.171661	4.28493	1.82797e-05	0.00165876	Bhlhe40	protein_coding
ENSMUSG00000015312	397.038	568.642	225.433	0.901697	0.21093	4.28158	1.85568e-05	0.00167495	Gadd45b	protein_coding
ENSMUSG00000021981	3161.6	2511.14	3812.05	-0.548657	0.128248	-4.27796	1.8861e-05	0.0016934	Cab39l	protein_coding
ENSMUSG00000002900	998.648	723.186	1274.11	-0.692128	0.162051	-4.27046	1.95068e-05	0.00174216	Lamb1	protein_coding
ENSMUSG00000031170	584.849	896.579	273.118	0.947245	0.224173	4.26602	1.98994e-05	0.00176282	Slc38a5	protein_coding
ENSMUSG00000039981	46.5361	73.6369	19.4353	0.957628	0.225651	4.2655	1.99458e-05	0.00176282	Zc3h12d	protein_coding
ENSMUSG00000032776	36.6118	58.5087	14.715	0.958328	0.225714	4.2575	2.06722e-05	0.00181755	Mctp2	protein_coding
ENSMUSG00000045284	327.077	238.395	415.759	-0.682012	0.160238	-4.25379	2.1018e-05	0.00183842	Dcaf12l1	protein_coding
ENSMUSG00000069792	396.244	583.459	209.03	0.922871	0.218352	4.2425	2.21041e-05	0.00192351	Wfdc17	protein_coding
ENSMUSG00000052837	25166	34030.7	16301.3	0.809169	0.192104	4.21465	2.50163e-05	0.00215483	Junb	protein_coding
ENSMUSG00000079597	24.896	45.4554	4.3367	0.761409	0.200901	4.21521	2.49542e-05	0.00215483	Cstdc4	protein_coding
ENSMUSG00000024011	191.701	280.107	103.295	0.911277	0.217074	4.20702	2.58758e-05	0.00221761	Pi16	protein_coding
ENSMUSG00000058794	87.2024	145.648	28.7567	0.894854	0.221481	4.19766	2.69686e-05	0.0022897	Nfe2	protein_coding
ENSMUSG00000075705	680.569	928.269	432.869	0.822199	0.195959	4.19751	2.69869e-05	0.0022897	Msrb1	protein_coding
ENSMUSG00000026628	16173.6	22753	9594.24	0.868071	0.207262	4.19542	2.72365e-05	0.00229938	Atf3	protein_coding
ENSMUSG00000028362	120.268	165.32	75.216	0.834531	0.199123	4.18471	2.85531e-05	0.0023986	Tnfsf8	protein_coding
ENSMUSG00000061808	304085	232972	375198	-0.606357	0.145629	-4.16384	3.1294e-05	0.0026159	Ttr	protein_coding
ENSMUSG00000027907	243.114	347.621	138.607	0.882752	0.212591	4.15786	3.21247e-05	0.00267218	S100a11	protein_coding
ENSMUSG00000021250	47833.5	64747.2	30919.7	0.805262	0.193965	4.15433	3.2624e-05	0.00270047	Fos	protein_coding
ENSMUSG00000014453	19.1212	33.3857	4.85673	0.873776	0.215652	4.15097	3.31075e-05	0.00271768	Blk	protein_coding
ENSMUSG00000036570	1128.61	873.6	1383.62	-0.588972	0.141919	-4.14955	3.33123e-05	0.00271768	Fxyd1	protein_coding
ENSMUSG00000056498	170.869	243.301	98.4376	0.877027	0.211434	4.14981	3.32755e-05	0.00271768	Tmem154	protein_coding
ENSMUSG00000036390	129.257	189.179	69.3362	0.902775	0.218142	4.14445	3.40623e-05	0.00276557	Gadd45a	protein_coding
ENSMUSG00000046402	804.301	618.451	990.15	-0.599191	0.14479	-4.13753	3.51071e-05	0.00283682	Rbp1	protein_coding
ENSMUSG00000021322	389.475	528.885	250.066	0.808015	0.195691	4.12959	3.63411e-05	0.00292261	Aoah	protein_coding
ENSMUSG00000068323	2335.65	1727.23	2944.07	-0.656582	0.159437	-4.11808	3.82043e-05	0.00305797	Slc4a5	protein_coding
ENSMUSG00000028874	544.438	821.589	267.287	0.913182	0.22355	4.11667	3.84387e-05	0.00306228	Fgr	protein_coding
ENSMUSG00000020227	282.356	363.83	200.882	0.705853	0.171462	4.11429	3.88373e-05	0.00307958	Irak3	protein_coding
ENSMUSG00000029561	1027.59	1212.31	842.862	0.485554	0.118072	4.11196	3.9231e-05	0.00309633	Oasl2	protein_coding
ENSMUSG00000038357	258.293	472.619	43.9669	0.637435	0.189527	4.09984	4.13438e-05	0.00324798	Camp	protein_coding
ENSMUSG00000027368	203.109	311.12	95.097	0.912654	0.224941	4.09485	4.22438e-05	0.00327546	Dusp2	protein_coding
ENSMUSG00000050335	558.296	789.679	326.913	0.861492	0.210741	4.09469	4.22727e-05	0.00327546	Lgals3	protein_coding
ENSMUSG00000115946	21.8424	38.6937	4.9911	0.810102	0.209465	4.09563	4.21019e-05	0.00327546
ENSMUSG00000002985	67960.6	85074.6	50846.6	0.639225	0.156227	4.09189	4.2788e-05	0.00330032	Apoe	protein_coding
ENSMUSG00000026051	3462.19	2581.62	4342.76	-0.643567	0.157548	-4.08494	4.40886e-05	0.00338525	Ecrg4	protein_coding
ENSMUSG00000046844	2908.08	2167.22	3648.94	-0.644207	0.157814	-4.08207	4.46368e-05	0.0033966	Vat1l	protein_coding
ENSMUSG00000047735	878.768	1108.86	648.675	0.657412	0.161022	4.0823	4.45922e-05	0.0033966	Samd9l	protein_coding
ENSMUSG00000024942	520.625	635.327	405.922	0.575652	0.141075	4.07963	4.51075e-05	0.0034171	Capn1	protein_coding
ENSMUSG00000039997	640.278	796.509	484.048	0.623046	0.152817	4.07642	4.57349e-05	0.00344922	Ifi203	protein_coding
ENSMUSG00000039672	1977.68	1397	2558.35	-0.71161	0.174998	-4.06668	4.76877e-05	0.00358059	Kcne2	protein_coding
ENSMUSG00000014599	1200.48	1572.88	828.09	0.737065	0.181605	4.05911	4.92609e-05	0.00368242	Csf1	protein_coding
ENSMUSG00000032609	1470.86	1226.47	1715.25	-0.451886	0.111523	-4.05168	5.08511e-05	0.00378461	Klhdc8b	protein_coding
ENSMUSG00000095028	43.4324	69.3011	17.5637	0.898747	0.225283	4.03493	5.46196e-05	0.00404733	Sirpb1b	protein_coding
ENSMUSG00000034855	186.952	247.748	126.156	0.756547	0.187413	4.03374	5.48967e-05	0.00405018	Cxcl10	protein_coding
ENSMUSG00000025492	1753.33	2251.6	1255.06	0.693987	0.172184	4.03072	5.56054e-05	0.00408471	Ifitm3	protein_coding
ENSMUSG00000024236	1261.52	1439.64	1083.4	0.390002	0.0968281	4.0276	5.63482e-05	0.00410375	Svil	protein_coding
ENSMUSG00000031805	2665.71	3053.93	2277.49	0.401599	0.0997041	4.02784	5.62926e-05	0.00410375	Jak3	protein_coding
ENSMUSG00000001588	107.722	167.937	47.5072	0.897681	0.22571	4.02436	5.71313e-05	0.0041345	Acap1	protein_coding
ENSMUSG00000051811	231.747	169.986	293.507	-0.661783	0.164326	-4.02384	5.72578e-05	0.0041345	Cox6b2	protein_coding
ENSMUSG00000001020	61.5012	98.1806	24.8219	0.891663	0.225144	4.02245	5.75966e-05	0.00414134	S100a4	protein_coding
ENSMUSG00000026826	190.298	259.567	121.029	0.803979	0.199917	4.02021	5.81458e-05	0.00416319	Nr4a2	protein_coding
ENSMUSG00000027030	2287.45	1722.49	2852.42	-0.626377	0.156034	-4.01427	5.96304e-05	0.00423376	Stk39	protein_coding
ENSMUSG00000038421	16.5393	29.1307	3.94783	0.823543	0.211604	4.01493	5.94631e-05	0.00423376	Fcrla	protein_coding
ENSMUSG00000079293	1170.07	1568.12	772.028	0.773524	0.193518	3.99892	6.36328e-05	0.0044991	Clec7a	polymorphic_pseudogene
ENSMUSG00000029254	154.276	223.821	84.7302	0.870809	0.218443	3.99394	6.49856e-05	0.00457569	Stap1	protein_coding
ENSMUSG00000019088	420.657	500.222	341.092	0.504795	0.1265	3.98962	6.61793e-05	0.00464048	Dnase1l1	protein_coding
ENSMUSG00000092572	63.3777	100.273	26.4825	0.886503	0.225439	3.98573	6.72718e-05	0.00469767	Serpinb10	polymorphic_pseudogene
ENSMUSG00000053560	4124.06	5862.01	2386.12	0.850546	0.214185	3.98162	6.84482e-05	0.00476023	Ier2	protein_coding
ENSMUSG00000027219	66.4987	103.849	29.1482	0.889184	0.225711	3.97979	6.89771e-05	0.00477744	Slc28a2	protein_coding
ENSMUSG00000075410	139.427	95.6835	183.17	-0.733841	0.185065	-3.9589	7.52946e-05	0.0051938	Prcd	protein_coding
ENSMUSG00000036169	2191.55	1594.51	2788.58	-0.66884	0.169619	-3.94334	8.03554e-05	0.00552045	Sostdc1	protein_coding
ENSMUSG00000029772	4904.64	3933.93	5875.35	-0.523112	0.132826	-3.93827	8.20705e-05	0.00561554	Ahcyl2	protein_coding
ENSMUSG00000031391	184.897	247.818	121.977	0.767229	0.194857	3.93477	8.32777e-05	0.00567526	L1cam	protein_coding
ENSMUSG00000028028	600.347	708.454	492.239	0.482408	0.122648	3.93272	8.39911e-05	0.00570098	Alpk1	protein_coding
ENSMUSG00000027009	1145.07	1576.86	713.276	0.80616	0.205726	3.92296	8.74679e-05	0.00591332	Itga4	protein_coding
ENSMUSG00000039208	311.783	414.441	209.125	0.751926	0.191794	3.91984	8.86089e-05	0.00596669	Metrnl	protein_coding
ENSMUSG00000079263	18.9847	36.001	1.9684	0.568131	0.177233	3.91826	8.91914e-05	0.00598217	Gm6614	protein_coding
ENSMUSG00000023078	18.2444	33.8874	2.60138	0.643315	0.188438	3.91072	9.20211e-05	0.00614766	Cxcl13	protein_coding
ENSMUSG00000001249	307.388	372.457	242.318	0.552304	0.141833	3.89256	9.91903e-05	0.00660063	Hpn	protein_coding
ENSMUSG00000041827	94.8627	126.033	63.6926	0.748243	0.192552	3.87799	0.000105323	0.00698134	Oasl1	protein_coding
ENSMUSG00000028459	355.376	463.037	247.715	0.712491	0.183855	3.8747	0.000106756	0.00704881	Cd72	protein_coding
ENSMUSG00000003032	3477.31	4647.18	2307.45	0.755554	0.19583	3.8605	0.000113156	0.00742086	Klf4	protein_coding
ENSMUSG00000027358	135.472	183.086	87.8589	0.772649	0.19996	3.86026	0.000113266	0.00742086	Bmp2	protein_coding
ENSMUSG00000042351	83.495	121.818	45.1721	0.851719	0.22102	3.85718	0.000114701	0.00748601	Grap2	protein_coding
ENSMUSG00000042761	120.509	76.0286	164.99	-0.789676	0.204739	-3.85177	0.000117269	0.00759517	Mrap2	protein_coding
ENSMUSG00000073490	960.171	1250.28	670.066	0.709377	0.184154	3.85254	0.000116901	0.00759517	Ifi207	protein_coding
ENSMUSG00000070691	133.255	187.145	79.3646	0.818466	0.213077	3.84213	0.000121969	0.00786956	Runx3	protein_coding
ENSMUSG00000004552	41.2139	60.7805	21.6472	0.855985	0.222596	3.83378	0.00012619	0.00811107	Ctse	protein_coding
ENSMUSG00000049176	460.084	337.181	582.988	-0.652879	0.170337	-3.83168	0.000127269	0.00811889	Frmpd4	protein_coding
ENSMUSG00000079419	2041.28	2629.73	1452.82	0.687457	0.179404	3.83249	0.000126854	0.00811889	Ms4a6c	protein_coding
ENSMUSG00000024190	26891.5	35940.1	17842.8	0.751734	0.196857	3.82126	0.000132773	0.00843827	Dusp1	protein_coding
ENSMUSG00000037992	304.767	406.014	203.521	0.744035	0.195875	3.7981	0.000145812	0.00923239	Rara	protein_coding
ENSMUSG00000014030	33.6271	56.4327	10.8216	0.789409	0.216225	3.7966	0.000146696	0.00924238	Pax5	protein_coding
ENSMUSG00000073489	764.981	976.178	553.785	0.665806	0.175396	3.79598	0.000147059	0.00924238	Ifi204	protein_coding
ENSMUSG00000053063	373.62	504.364	242.877	0.763644	0.201399	3.79321	0.000148713	0.00931184	Clec12a	protein_coding
ENSMUSG00000054404	2282.92	2779.73	1786.11	0.560217	0.147728	3.7921	0.000149377	0.00931905	Slfn5	protein_coding
ENSMUSG00000030577	533.664	644.021	423.308	0.537708	0.141887	3.78908	0.000151209	0.00939876	Cd22	protein_coding
ENSMUSG00000013846	984.107	1241.21	727.008	0.640896	0.169305	3.78524	0.000153562	0.00944129	St3gal1	protein_coding
ENSMUSG00000078780	51.6322	88.8034	14.4611	0.733724	0.20863	3.7869	0.000152539	0.00944129	Gm5150	protein_coding
ENSMUSG00000085156	224.809	293.231	156.386	0.706929	0.186665	3.78532	0.000153511	0.00944129	Snhg15	processed_transcript
ENSMUSG00000033538	577.818	717.089	438.547	0.604376	0.159731	3.78309	0.000154896	0.00948889	Casp4	protein_coding
ENSMUSG00000028195	1931.03	2416.45	1445.61	0.623288	0.16506	3.77624	0.000159212	0.00968339	Ccn1	protein_coding
ENSMUSG00000035673	3397.05	3974.3	2819.8	0.456543	0.120874	3.77695	0.00015876	0.00968339	Sbno2	protein_coding
ENSMUSG00000053338	26.5925	45.2146	7.97033	0.767663	0.213096	3.76734	0.000164999	0.00999955	Tarm1	protein_coding
ENSMUSG00000062148	12.0967	21.8952	2.2982	0.719432	0.200135	3.76562	0.000166134	0.0100325	Ear6	protein_coding
ENSMUSG00000054435	149.71	225.538	73.8807	0.837208	0.225369	3.7458	0.000179817	0.0108202	Gimap4	protein_coding
ENSMUSG00000117442	48.3859	82.5171	14.2546	0.736605	0.210169	3.7427	0.000182056	0.0109163	1810073O08Rik
ENSMUSG00000029084	377.227	514.518	239.936	0.769929	0.206535	3.73006	0.000191434	0.0114382	Cd38	protein_coding
ENSMUSG00000117975	363.819	441.296	286.342	0.548216	0.147093	3.72602	0.000194525	0.0115821	Itprip
ENSMUSG00000031506	61.1502	90.1177	32.1826	0.8317	0.223616	3.72393	0.000196147	0.0115973	Ptpn7	protein_coding
ENSMUSG00000032324	4179.39	3554.24	4804.53	-0.407379	0.109388	-3.7241	0.000196014	0.0115973	Tspan3	protein_coding
ENSMUSG00000031444	74.623	130.168	19.0777	0.678856	0.201895	3.72044	0.000198873	0.0117176	F10	protein_coding
ENSMUSG00000039193	171.137	217.157	125.118	0.64905	0.17438	3.71898	0.000200032	0.0117452	Nlrc4	protein_coding
ENSMUSG00000107355	28.6285	46.4846	10.7723	0.804265	0.221361	3.6977	0.000217558	0.0127302
ENSMUSG00000015653	2088.33	1589.7	2586.96	-0.596312	0.161472	-3.69295	0.000221666	0.0129259	Steap2	protein_coding
ENSMUSG00000001930	4069.26	5451.86	2686.66	0.74131	0.20117	3.68793	0.000226087	0.0130673	Vwf	protein_coding
ENSMUSG00000026610	208.176	146.841	269.51	-0.685059	0.185627	-3.68774	0.000226256	0.0130673	Esrrg	protein_coding
ENSMUSG00000027843	228.71	293.717	163.703	0.670631	0.181782	3.68758	0.0002264	0.0130673	Ptpn22	protein_coding
ENSMUSG00000022582	32.5524	59.6709	5.43385	0.557374	0.181642	3.68233	0.000231115	0.0132942	Ly6g	protein_coding
ENSMUSG00000058488	9765.76	7310.15	12221.4	-0.618204	0.167975	-3.68063	0.000232656	0.0133376	Kl	protein_coding
ENSMUSG00000026580	13.1291	24.9494	1.3088	0.542543	0.174441	3.6778	0.000235253	0.0134411	Selp	protein_coding
ENSMUSG00000039126	1087	1272.64	901.348	0.456474	0.124361	3.67036	0.000242209	0.0137921	Prune2	protein_coding
ENSMUSG00000022332	916.32	802.672	1029.97	-0.34348	0.0936751	-3.66645	0.000245939	0.0139576	Khdrbs3	protein_coding
ENSMUSG00000035352	947.643	1269.37	625.914	0.73811	0.20169	3.66217	0.000250089	0.0141459	Ccl12	protein_coding
ENSMUSG00000035513	119.259	155.723	82.795	0.698188	0.190822	3.65326	0.000258927	0.0145971	Ntng2	protein_coding
ENSMUSG00000052749	415.394	525.498	305.289	0.638293	0.175104	3.64458	0.00026783	0.015049	Trim30b	protein_coding
ENSMUSG00000028125	1990.29	1535.27	2445.3	-0.575164	0.157977	-3.64072	0.000271879	0.0152261	Abca4	protein_coding
ENSMUSG00000004110	82.7087	116.69	48.7277	0.792065	0.217578	3.63823	0.000274518	0.0153233	Cacna1e	protein_coding
ENSMUSG00000047180	2698.92	3195	2202.84	0.484583	0.133244	3.63675	0.000276096	0.0153609	Neurl3	protein_coding
ENSMUSG00000025163	26.2485	41.5077	10.9892	0.81004	0.224146	3.6336	0.000279493	0.0154486	Cd7	protein_coding
ENSMUSG00000056290	61.8747	96.1171	27.6323	0.80759	0.225059	3.6342	0.000278846	0.0154486	Ms4a4b	protein_coding
ENSMUSG00000002885	2371.36	3170.06	1572.66	0.731586	0.201751	3.62897	0.000284557	0.0156774	Adgre5	protein_coding
ENSMUSG00000030091	434.139	516.682	351.595	0.497145	0.137061	3.62645	0.000287341	0.0157287	Nup210	protein_coding
ENSMUSG00000033213	13.017	23.7145	2.31963	0.638323	0.191763	3.62664	0.000287134	0.0157287	AA467197	protein_coding
ENSMUSG00000035493	3295.12	4010.96	2579.27	0.552805	0.152801	3.61785	0.000297057	0.0162082	Tgfbi	protein_coding
ENSMUSG00000028480	208.517	308.78	108.254	0.807351	0.225003	3.61519	0.000300132	0.0163235	Glipr2	protein_coding
ENSMUSG00000021069	722.336	951.508	493.163	0.707109	0.19637	3.60223	0.000315501	0.0169422	Pygl	protein_coding
ENSMUSG00000047880	15.9261	27.2825	4.56978	0.734376	0.210209	3.60447	0.000312787	0.0169422	Cxcr5	protein_coding
ENSMUSG00000050578	40.3431	62.2092	18.4771	0.805163	0.225363	3.60237	0.000315335	0.0169422	Mmp13	protein_coding
ENSMUSG00000112441	95.6094	65.593	125.626	-0.702629	0.194621	-3.60256	0.000315102	0.0169422
ENSMUSG00000059013	1418.71	1590.28	1247.15	0.334691	0.0931241	3.59392	0.000325741	0.0174369	Sh2d3c	protein_coding
ENSMUSG00000043953	1573.51	2136.25	1010.78	0.744943	0.208569	3.5762	0.000348628	0.0186034	Ccrl2	protein_coding
ENSMUSG00000073411	13663	15848.9	11477.1	0.429741	0.120313	3.57184	0.000354483	0.0188565	H2-D1	protein_coding
ENSMUSG00000006731	1074.66	1272.83	876.488	0.484088	0.13558	3.57031	0.000356555	0.0189074	B4galnt1	protein_coding
ENSMUSG00000051397	17.7458	30.5116	4.98008	0.70103	0.206903	3.55279	0.000381172	0.0201499	Tacstd2	protein_coding
ENSMUSG00000023043	393.925	306.822	481.028	-0.556546	0.156695	-3.55053	0.000384452	0.0201974	Krt18	protein_coding
ENSMUSG00000048480	13.2905	25.5807	1.00042	0.453876	0.161496	3.55106	0.000383681	0.0201974	Cxcr1	protein_coding
ENSMUSG00000026547	1838.85	2116.43	1561.27	0.408196	0.115065	3.54741	0.00038904	0.0203754	Tagln2	protein_coding
ENSMUSG00000032279	1481.48	1308.86	1654.09	-0.322868	0.0911249	-3.54301	0.000395589	0.0206546	Idh3a	protein_coding
ENSMUSG00000031584	1116.56	1450.92	782.202	0.679182	0.19207	3.53713	0.000404507	0.0210554	Gsr	protein_coding
ENSMUSG00000031517	2342.58	1772.5	2912.66	-0.595685	0.168879	-3.52737	0.000419708	0.0217799	Gpm6a	protein_coding
ENSMUSG00000026222	1401.35	1585.22	1217.48	0.359957	0.102096	3.52554	0.000422623	0.0218353	Sp100	protein_coding
ENSMUSG00000105906	17.2235	31.2237	3.22333	0.586741	0.18726	3.52508	0.000423349	0.0218353
ENSMUSG00000029322	556.282	943.819	168.745	0.662627	0.205139	3.52123	0.000429543	0.0220142	Plac8	protein_coding
ENSMUSG00000054889	328.882	246.173	411.591	-0.608203	0.172682	-3.52052	0.000430709	0.0220142	Dsp	protein_coding
ENSMUSG00000061718	1968.72	1434.07	2503.37	-0.639745	0.181736	-3.52061	0.000430554	0.0220142	Ppp1r1b	protein_coding
ENSMUSG00000074934	18.7773	32.3519	5.20275	0.683277	0.20504	3.51302	0.000443049	0.0225769	Grem1	protein_coding
ENSMUSG00000031095	1902.1	1686.94	2117.26	-0.314077	0.0894903	-3.50954	0.000448888	0.0227379	Cul4b	protein_coding
ENSMUSG00000039232	103.248	159.406	47.0911	0.775701	0.224679	3.51006	0.000448011	0.0227379	Stx11	protein_coding
ENSMUSG00000051855	586.486	433.726	739.246	-0.62168	0.177242	-3.50696	0.000453253	0.0228906	Mest	protein_coding
ENSMUSG00000021848	1345.85	1007.19	1684.51	-0.607742	0.173496	-3.50291	0.000460197	0.0231724	Otx2	protein_coding
ENSMUSG00000064215	3138.2	2825.13	3451.26	-0.279362	0.0797903	-3.50115	0.000463261	0.0232576	Ifi27	protein_coding
ENSMUSG00000072620	1281.98	1561.71	1002.25	0.549297	0.157095	3.4965	0.000471397	0.0235962	Slfn2	protein_coding
ENSMUSG00000030789	844.199	1077.99	610.412	0.645135	0.184794	3.49145	0.000480405	0.0239765	Itgax	protein_coding
ENSMUSG00000004665	1006.44	1187.93	824.952	0.473119	0.135711	3.48602	0.00049026	0.0243966	Cnn2	protein_coding
ENSMUSG00000038079	1066.89	887.4	1246.39	-0.446224	0.128066	-3.48408	0.000493825	0.0245021	Tmem237	protein_coding
ENSMUSG00000079014	10.4009	20.1097	0.692049	0.479924	0.164313	3.47802	0.000505136	0.0249902	Serpina3i	protein_coding
ENSMUSG00000046442	486.147	403.505	568.788	-0.449538	0.129317	-3.47549	0.000509912	0.0251532	Ppm1e	protein_coding
ENSMUSG00000000861	64.7889	94.1173	35.4605	0.775937	0.224181	3.46863	0.000523116	0.0257297	Bcl11a	protein_coding
ENSMUSG00000005465	41.071	57.5097	24.6323	0.758863	0.218666	3.45675	0.000546722	0.0268131	Il27ra	protein_coding
ENSMUSG00000026070	52.0474	79.2813	24.8135	0.769597	0.225339	3.44628	0.000568368	0.0277943	Il18r1	protein_coding
ENSMUSG00000021360	1980.54	2348.93	1612.14	0.483795	0.140429	3.44504	0.000570975	0.0278416	Gcnt2	protein_coding
ENSMUSG00000074785	302.625	385.797	219.453	0.637933	0.185181	3.44397	0.000573239	0.0278719	Plxnc1	protein_coding
ENSMUSG00000032254	142.183	179.848	104.517	0.623066	0.18116	3.4361	0.000590159	0.0286126	Kif23	protein_coding
ENSMUSG00000036931	1933.46	2700.9	1166.03	0.749915	0.219018	3.43471	0.000593179	0.0286771	Nfkbid	protein_coding
ENSMUSG00000050350	34.485	52.7132	16.2568	0.767435	0.225172	3.4288	0.000606262	0.0292263	Gpr18	protein_coding
ENSMUSG00000028862	762.879	952.542	573.216	0.598173	0.174521	3.42731	0.000609597	0.0292871	Map3k6	protein_coding
ENSMUSG00000041959	386.594	469	304.188	0.536286	0.156464	3.42669	0.000610975	0.0292871	S100a10	protein_coding
ENSMUSG00000026904	4324.26	3406.08	5242.44	-0.535252	0.156326	-3.42398	0.000617123	0.0294398	Slc4a10	protein_coding
ENSMUSG00000050600	19.1785	31.2773	7.07964	0.733174	0.21749	3.42375	0.00061763	0.0294398	Zfp831	protein_coding
ENSMUSG00000031825	166.269	210.624	121.914	0.625445	0.182671	3.42152	0.000622712	0.0295162	Crispld2	protein_coding
ENSMUSG00000072601	9.48601	17.6418	1.33023	0.564873	0.181038	3.422	0.000621627	0.0295162	Ear1	protein_coding
ENSMUSG00000034634	19.9555	33.7832	6.12788	0.67978	0.207835	3.41795	0.000630948	0.0298233	Ly6d	protein_coding
ENSMUSG00000024456	1951.34	2181.07	1721.61	0.325039	0.0951856	3.41473	0.000638457	0.0300944	Diaph1	protein_coding
ENSMUSG00000037660	19.2522	8.73434	29.7701	-0.767876	0.224642	-3.4054	0.000660665	0.0309691	Gdf7	protein_coding
ENSMUSG00000048612	1034.57	1222.92	846.208	0.474736	0.139394	3.4055	0.000660422	0.0309691	Myof	protein_coding
ENSMUSG00000053687	19.0979	30.9116	7.2841	0.729273	0.218091	3.39706	0.000681134	0.0318407	Dpep2	protein_coding
ENSMUSG00000039629	2023.3	1583.41	2463.2	-0.543223	0.160036	-3.39432	0.000687981	0.0320724	Strip2	protein_coding
ENSMUSG00000037465	479.542	608.437	350.647	0.625723	0.184428	3.39262	0.000692284	0.0321846	Klf10	protein_coding
ENSMUSG00000026094	3586.69	4395.75	2777.63	0.55769	0.164506	3.39023	0.000698351	0.0323779	Stk17b	protein_coding
ENSMUSG00000097296	596.927	733.295	460.56	0.562555	0.166088	3.38665	0.000707514	0.0327134		lincRNA
ENSMUSG00000056158	254.362	192.985	315.74	-0.58331	0.172195	-3.38556	0.000710331	0.0327544	Car10	protein_coding
ENSMUSG00000031969	1519.15	1317.9	1720.4	-0.361102	0.106748	-3.38261	0.000717999	0.032929	Acad8	protein_coding
ENSMUSG00000043939	31.2536	49.7451	12.7622	0.729803	0.220155	3.38291	0.000717224	0.032929	A530064D06Rik	protein_coding
ENSMUSG00000096472	238.705	308.236	169.173	0.65419	0.193464	3.38069	0.000723046	0.0330711	Cdkn2d	protein_coding
ENSMUSG00000039316	509.44	606.063	412.818	0.489144	0.144795	3.37776	0.0007308	0.0333359	Rftn1	protein_coding
ENSMUSG00000054855	55.226	79.4308	31.0212	0.755558	0.223867	3.37578	0.000736065	0.0333965	Rnd1	protein_coding
ENSMUSG00000056501	3535.65	4397.23	2674.08	0.587237	0.173958	3.37606	0.00073532	0.0333965	Cebpb	protein_coding
ENSMUSG00000064262	263.093	343.555	182.631	0.67069	0.198868	3.37203	0.000746174	0.0337649	Gimap8	protein_coding
ENSMUSG00000024661	32657.1	36354.5	28959.6	0.313487	0.0930826	3.36783	0.000757623	0.0340226	Fth1	protein_coding
ENSMUSG00000038526	1010.45	793.999	1226.89	-0.535863	0.159101	-3.36773	0.000757885	0.0340226	Car14	protein_coding
ENSMUSG00000061232	11447.5	13596.6	9298.43	0.485092	0.143997	3.3688	0.00075496	0.0340226	H2-K1	protein_coding
ENSMUSG00000047230	1777.29	1353.13	2201.45	-0.57838	0.171798	-3.36671	0.000760699	0.0340588	Cldn2	protein_coding
ENSMUSG00000001918	399.095	473.107	325.084	0.479632	0.142675	3.36109	0.00077636	0.0346686	Slc1a5	protein_coding
ENSMUSG00000032000	1118.18	1290.43	945.927	0.411735	0.122599	3.35826	0.000784361	0.0348899	Birc3	protein_coding
ENSMUSG00000052234	13.0606	22.7636	3.3577	0.631684	0.198815	3.35788	0.000785428	0.0348899	Epx	protein_coding
ENSMUSG00000023349	386.562	508.433	264.692	0.678437	0.202297	3.35495	0.000793797	0.0351696	Clec4n	protein_coding
ENSMUSG00000026390	15.9639	31.5981	0.329801	0.235663	0.120651	3.3521	0.000802024	0.0354415	Marco	protein_coding
ENSMUSG00000035000	198.719	258.654	138.784	0.662982	0.19783	3.34993	0.000808318	0.0356269	Dpp4	protein_coding
ENSMUSG00000055148	8565.45	10044.2	7086.66	0.452828	0.135391	3.34461	0.00082397	0.0362226	Klf2	protein_coding
ENSMUSG00000033102	488.073	400.635	575.511	-0.466033	0.139389	-3.34278	0.000829439	0.0363689	Cdc14b	protein_coding
ENSMUSG00000026981	66.8037	96.2376	37.3698	0.747926	0.224346	3.34166	0.000832775	0.036421	Il1rn	protein_coding
ENSMUSG00000039323	4657.52	3563.28	5751.77	-0.570737	0.17095	-3.33883	0.000841321	0.0367002	Igfbp2	protein_coding
ENSMUSG00000022057	8.73574	16.5087	0.962776	0.509655	0.172111	3.3196	0.000901464	0.0392229	Adamdec1	protein_coding
ENSMUSG00000078920	281.891	334.451	229.33	0.480268	0.14476	3.31656	0.000911346	0.0395515	Ifi47	protein_coding
ENSMUSG00000035356	5257.76	7953.8	2561.72	0.730263	0.224788	3.30608	0.000946122	0.0409187	Nfkbiz	protein_coding
ENSMUSG00000085069	346.164	247.68	444.648	-0.638771	0.1932	-3.30562	0.000947672	0.0409187	Prdm16os	antisense
ENSMUSG00000040016	120.836	92.0508	149.622	-0.57509	0.173872	-3.30367	0.000954296	0.0411001	Ptger3	protein_coding
ENSMUSG00000023902	34.4509	17.1916	51.7101	-0.742711	0.225538	-3.3019	0.000960333	0.0412554	Zscan10	protein_coding
ENSMUSG00000023903	103.546	140.386	66.7056	0.705243	0.213908	3.29634	0.000979544	0.0419745	Mmp25	protein_coding
ENSMUSG00000036452	385.568	490.013	281.123	0.620417	0.188519	3.29073	0.000999288	0.0427126	Arhgap26	protein_coding
ENSMUSG00000043017	39.094	58.7727	19.4153	0.736101	0.225375	3.28552	0.00101793	0.0434003	Ptgir	protein_coding
ENSMUSG00000031548	642.726	483.043	802.41	-0.588049	0.179064	-3.28362	0.00102484	0.0435854	Sfrp1	protein_coding
ENSMUSG00000026357	98.3114	133.571	63.0519	0.704648	0.214596	3.28273	0.00102805	0.0436126	Rgs18	protein_coding
ENSMUSG00000037664	928.329	741.89	1114.77	-0.50706	0.154528	-3.28101	0.00103437	0.0437711	Cdkn1c	protein_coding
ENSMUSG00000028633	432.336	512.253	352.42	0.476537	0.145306	3.27884	0.00104235	0.0439993	Ctps	protein_coding
ENSMUSG00000026475	49.3532	76.386	22.3205	0.716761	0.222563	3.27491	0.00105694	0.0445043	Rgs16	protein_coding
ENSMUSG00000055235	840.641	658.948	1022.33	-0.534697	0.16332	-3.27357	0.00106196	0.0446051	Wdr86	protein_coding
ENSMUSG00000025044	559.361	720.5	398.221	0.640121	0.195673	3.27217	0.00106726	0.0446065	Msr1	protein_coding
ENSMUSG00000030069	7.1449	14.2898	0	0.23558	0.119541	3.27258	0.00106569	0.0446065	Prok2	protein_coding
ENSMUSG00000024085	2216.42	2629.77	1803.08	0.4791	0.146529	3.26964	0.00107685	0.0448968	Man2a1	protein_coding
ENSMUSG00000001827	2139.08	1686.27	2591.89	-0.526447	0.161433	-3.26107	0.00110994	0.0459317	Folr1	protein_coding
ENSMUSG00000022949	4978.6	3787.73	6169.46	-0.572677	0.175662	-3.26041	0.0011125	0.0459317	Clic6	protein_coding
ENSMUSG00000027901	163.427	200.718	126.135	0.553929	0.169757	3.26064	0.00111161	0.0459317	Dennd2d	protein_coding
ENSMUSG00000113010	23.8965	38.46	9.333	0.68677	0.216073	3.26127	0.00110914	0.0459317
ENSMUSG00000027995	3637.92	4442.89	2832.95	0.54319	0.166779	3.25711	0.00112553	0.046357	Tlr2	protein_coding
ENSMUSG00000024672	641.264	792.986	489.542	0.568021	0.174538	3.25433	0.00113661	0.0467	Ms4a7	protein_coding
ENSMUSG00000006310	10.9006	19.838	1.9632	0.528867	0.180571	3.25121	0.00114916	0.0471017	Zbtb32	protein_coding
ENSMUSG00000026686	172.788	123.514	222.061	-0.63401	0.195022	-3.24862	0.00115965	0.0474173	Lmx1a	protein_coding
ENSMUSG00000079298	94.0007	136.818	51.1837	0.727482	0.225547	3.24619	0.00116962	0.0477097	Klrb1b	protein_coding
ENSMUSG00000108291	41.5609	59.9664	23.1553	0.729505	0.225088	3.24498	0.00117461	0.0477983
ENSMUSG00000021886	831.52	1111.05	551.994	0.682951	0.210947	3.24143	0.0011893	0.0482803	Gpr65	protein_coding
ENSMUSG00000033721	149.841	202.592	97.0899	0.693833	0.214318	3.2392	0.00119864	0.0485435	Vav3	protein_coding
ENSMUSG00000052270	109.927	178.562	41.2924	0.653038	0.211882	3.23823	0.00120274	0.0485934	Fpr2	protein_coding
ENSMUSG00000001227	416.376	519.775	312.977	0.584571	0.180743	3.23359	0.00122246	0.0491561	Sema6b	protein_coding
ENSMUSG00000017309	39.8468	59.3227	20.3709	0.725168	0.225534	3.23409	0.00122031	0.0491561	Cd300lg	protein_coding
ENSMUSG00000030365	92.1024	125.124	59.0807	0.697028	0.215667	3.23145	0.00123165	0.0494086	Clec2i	protein_coding
ENSMUSG00000025366	2789.61	3100.08	2479.14	0.307344	0.0951673	3.22948	0.00124015	0.0495501	Esyt1	protein_coding
ENSMUSG00000096215	52.8461	34.6096	71.0826	-0.688611	0.2126	-3.22928	0.00124101	0.0495501	Smim22	protein_coding
ENSMUSG00000089809	1008.56	1326.8	690.32	0.663767	0.20586	3.22688	0.00125147	0.0498501	A930011G23Rik	protein_coding

## Sheet: HC sham vs. PCI day 3
	baseMean	PCI.Mean	SHAM.Mean	log2FoldChange	lfcSE	stat	pvalue	padj	symbol	biotype
ENSMUSG00000019232	1630.78	2596.11	665.438	1.87572	0.11455	16.3645	3.42829e-60	6.65739e-56	Etnppl	protein_coding
ENSMUSG00000075602	963.878	1540.31	387.444	1.89064	0.121045	15.6017	7.09285e-55	6.88681e-51	Ly6a	protein_coding
ENSMUSG00000038007	491.7	804.168	179.232	2.02122	0.136851	14.7286	4.22425e-49	2.73436e-45	Acer2	protein_coding
ENSMUSG00000022548	11442.4	19564.9	3319.93	2.32408	0.158822	14.6339	1.70674e-48	8.28578e-45	Apod	protein_coding
ENSMUSG00000073418	1652.2	2458.79	845.617	1.47798	0.108315	13.6405	2.29894e-42	8.92864e-39	C4b	protein_coding
ENSMUSG00000050370	134.993	263.984	6.00274	3.70812	0.243761	13.4802	2.04646e-41	6.62337e-38	Ch25h	protein_coding
ENSMUSG00000037095	233.539	445.827	21.2514	3.21218	0.237981	13.2103	7.65063e-40	2.1224e-36	Lrg1	protein_coding
ENSMUSG00000001930	2062.14	3636.9	487.377	2.47482	0.194123	12.749	3.15846e-37	7.66676e-34	Vwf	protein_coding
ENSMUSG00000006522	1685.32	2660.39	710.25	1.75058	0.150202	11.6499	2.29647e-31	4.95502e-28	Itih3	protein_coding
ENSMUSG00000041378	1343.15	1770.07	916.229	0.930519	0.080348	11.5792	5.25587e-31	1.02064e-27	Cldn5	protein_coding
ENSMUSG00000037405	207.995	366.366	49.6238	2.38753	0.20544	11.5092	1.18508e-30	2.09209e-27	Icam1	protein_coding
ENSMUSG00000036887	1325.77	1779.74	871.801	1.00171	0.090416	11.0767	1.62739e-28	2.63353e-25	C1qa	protein_coding
ENSMUSG00000027435	745.7	1274.12	217.284	2.16345	0.197188	10.9592	6.00387e-28	8.9684e-25	Cd93	protein_coding
ENSMUSG00000032231	496.843	783.123	210.563	1.71107	0.162657	10.5027	8.39746e-26	1.16479e-22	Anxa2	protein_coding
ENSMUSG00000056666	669.922	949.618	390.227	1.2196	0.119899	10.166	2.81311e-24	3.64186e-21	Retsat	protein_coding
ENSMUSG00000036896	1164.76	1536.92	792.605	0.92917	0.0918933	10.1094	5.01874e-24	6.09118e-21	C1qc	protein_coding
ENSMUSG00000026822	261.277	518.388	4.16636	2.20405	0.274241	10.042	9.96363e-24	1.13814e-20	Lcn2	protein_coding
ENSMUSG00000036256	1057.29	1682.37	432.216	1.73842	0.174394	9.96295	2.21384e-23	2.38836e-20	Igfbp7	protein_coding
ENSMUSG00000037820	656.437	945.197	367.676	1.28156	0.131243	9.7589	1.6898e-22	1.72706e-19	Tgm2	protein_coding
ENSMUSG00000025492	354.575	572.178	136.972	1.79464	0.183923	9.73373	2.16507e-22	2.10218e-19	Ifitm3	protein_coding
ENSMUSG00000026728	2029.62	3083.22	976.01	1.51347	0.155756	9.71489	2.60543e-22	2.40927e-19	Vim	protein_coding
ENSMUSG00000020717	1068.25	1575.77	560.741	1.38145	0.143227	9.64106	5.36329e-22	4.73408e-19	Pecam1	protein_coding
ENSMUSG00000048572	284.808	551.273	18.3436	2.39378	0.274134	9.42317	4.37671e-21	3.69527e-18	Tmem252	protein_coding
ENSMUSG00000038642	1845.87	2391.45	1300.29	0.853962	0.0918124	9.30025	1.40121e-20	1.13376e-17	Ctss	protein_coding
ENSMUSG00000000290	260.935	369.271	152.599	1.19753	0.128757	9.28472	1.62126e-20	1.2109e-17	Itgb2	protein_coding
ENSMUSG00000069833	1616.05	2123.74	1108.37	0.90761	0.0977017	9.2884	1.5663e-20	1.2109e-17	Ahnak	protein_coding
ENSMUSG00000026547	369.9	522.752	217.048	1.19579	0.128818	9.27291	1.81129e-20	1.30272e-17	Tagln2	protein_coding
ENSMUSG00000040026	70.2233	138.633	1.81355	2.93419	0.270825	9.2454	2.34364e-20	1.6254e-17	Saa3	protein_coding
ENSMUSG00000059498	512.012	790.762	233.262	1.5641	0.173479	9.00603	2.13655e-19	1.43068e-16	Fcgr3	protein_coding
ENSMUSG00000030748	304.322	492.753	115.892	1.76908	0.19741	8.93949	3.90977e-19	2.53079e-16	Il4ra	protein_coding
ENSMUSG00000036905	1297.98	1677.94	918.011	0.843282	0.0964328	8.74359	2.25818e-18	1.41457e-15	C1qb	protein_coding
ENSMUSG00000038393	1341.75	1996.62	686.885	1.38555	0.165162	8.38693	4.98989e-17	3.02809e-14	Txnip	protein_coding
ENSMUSG00000079018	731.221	1019.27	443.169	1.12395	0.135656	8.28161	1.21516e-16	7.15069e-14	Ly6c1	protein_coding
ENSMUSG00000019874	332.326	174.838	489.814	-1.34318	0.162814	-8.24045	1.71567e-16	9.79899e-14	Fabp7	protein_coding
ENSMUSG00000069516	295.217	476.815	113.619	1.70712	0.208097	8.18703	2.67756e-16	1.48559e-13	Lyz2	protein_coding
ENSMUSG00000032359	398.969	538.283	259.655	0.996693	0.12195	8.16745	3.14971e-16	1.69901e-13	Ctsh	protein_coding
ENSMUSG00000006014	162.125	293.769	30.4808	2.10542	0.260621	8.11635	4.80407e-16	2.52136e-13	Prg4	protein_coding
ENSMUSG00000035004	59.7853	107.802	11.7689	2.11865	0.255319	8.09803	5.58552e-16	2.85435e-13	Igsf6	protein_coding
ENSMUSG00000056737	149.407	241.398	57.4162	1.70138	0.20973	8.07146	6.94651e-16	3.45883e-13	Capg	protein_coding
ENSMUSG00000030413	308.006	524.337	91.6744	1.89845	0.235792	8.05164	8.16948e-16	3.96608e-13	Pglyrp1	protein_coding
ENSMUSG00000031803	91.2573	146.544	35.9711	1.66798	0.208142	7.93841	2.04787e-15	9.46848e-13	B3gnt3	protein_coding
ENSMUSG00000047798	79.6576	157.779	1.53618	1.99675	0.273252	7.9401	2.0202e-15	9.46848e-13	Cd300lf	protein_coding
ENSMUSG00000061232	637.41	813.76	461.061	0.792839	0.10043	7.89229	2.96686e-15	1.33985e-12	H2-K1	protein_coding
ENSMUSG00000030790	75.1602	130.582	19.7389	1.95184	0.245467	7.84723	4.25324e-15	1.87713e-12	Adm	protein_coding
ENSMUSG00000031838	148.774	230.009	67.5397	1.51479	0.192381	7.8415	4.45193e-15	1.92115e-12	Ifi30	protein_coding
ENSMUSG00000042622	202.689	387.554	17.8234	1.97677	0.275315	7.83173	4.81212e-15	2.03145e-12	Maff	protein_coding
ENSMUSG00000044258	589.309	1144.7	33.9142	1.74592	0.272269	7.82268	5.17096e-15	2.13648e-12	Ctla2a	protein_coding
ENSMUSG00000057191	34.9721	65.6997	4.24439	2.23127	0.267218	7.78583	6.92597e-15	2.80199e-12	AB124611	protein_coding
ENSMUSG00000031871	707.604	1006.87	408.334	1.1892	0.155013	7.6682	1.74429e-14	6.91272e-12	Cdh5	protein_coding
ENSMUSG00000007041	352.694	489.525	215.864	1.09442	0.144138	7.58595	3.30063e-14	1.2819e-11	Clic1	protein_coding
ENSMUSG00000021903	294.725	462.714	126.735	1.55394	0.205781	7.53988	4.70388e-14	1.79107e-11	Galnt15	protein_coding
ENSMUSG00000060063	131.534	180.622	82.447	1.05204	0.139196	7.53688	4.81344e-14	1.79754e-11	Alox5ap	protein_coding
ENSMUSG00000032125	388.608	553.65	223.566	1.19074	0.158074	7.52628	5.2205e-14	1.91277e-11	Robo4	protein_coding
ENSMUSG00000034990	35.3691	66.1935	4.54458	2.13566	0.269265	7.51575	5.65847e-14	2.03485e-11	Otoa	protein_coding
ENSMUSG00000020357	224.53	323.743	125.318	1.23537	0.164576	7.49317	6.72281e-14	2.37364e-11	Flt4	protein_coding
ENSMUSG00000028645	4256.52	5820	2693.04	1.03608	0.138905	7.45862	8.74305e-14	3.03181e-11	Slc2a1	protein_coding
ENSMUSG00000042286	862.503	1122.69	602.316	0.857139	0.115422	7.42469	1.13049e-13	3.85138e-11	Stab1	protein_coding
ENSMUSG00000108218	50.1966	91.1831	9.21009	2.00201	0.265188	7.40405	1.32091e-13	4.42254e-11
ENSMUSG00000050105	96.5312	141.519	51.5435	1.29242	0.174383	7.37052	1.69968e-13	5.59426e-11	Grrp1	protein_coding
ENSMUSG00000049130	79.1472	141.07	17.224	1.93432	0.261794	7.3585	1.85985e-13	6.0194e-11	C5ar1	protein_coding
ENSMUSG00000018774	360.174	528.289	192.059	1.29188	0.175519	7.35223	1.94927e-13	6.20537e-11	Cd68	protein_coding
ENSMUSG00000030711	390.775	567.586	213.964	1.25594	0.171574	7.3137	2.59881e-13	8.13973e-11	Sult1a1	protein_coding
ENSMUSG00000003541	155.266	238.893	71.6384	1.46469	0.199848	7.30426	2.78792e-13	8.59344e-11	Ier3	protein_coding
ENSMUSG00000026580	46.0242	91.823	0.22533	2.53355	0.27523	7.28126	3.30724e-13	1.00349e-10	Selp	protein_coding
ENSMUSG00000025044	48.3732	93.3481	3.39827	1.94796	0.275238	7.25075	4.14466e-13	1.23823e-10	Msr1	protein_coding
ENSMUSG00000036833	902.487	1137.15	667.822	0.741156	0.102609	7.22208	5.11986e-13	1.5064e-10	Pnpla7	protein_coding
ENSMUSG00000031207	1556.57	2292.52	820.618	1.3008	0.180251	7.21583	5.36061e-13	1.5537e-10	Msn	protein_coding
ENSMUSG00000028362	100.622	199.746	1.49928	1.34251	0.258654	7.19739	6.1376e-13	1.75274e-10	Tnfsf8	protein_coding
ENSMUSG00000002341	6537.58	5207.53	7867.63	-0.581944	0.0810757	-7.17771	7.08889e-13	1.99506e-10	Ncan	protein_coding
ENSMUSG00000027611	57.5564	105.823	9.29027	1.93244	0.271338	7.11997	1.07954e-12	2.9948e-10	Procr	protein_coding
ENSMUSG00000020077	266.118	404.556	127.679	1.40816	0.1977	7.11084	1.15341e-12	3.15466e-10	Srgn	protein_coding
ENSMUSG00000030541	1347.66	1652.9	1042.43	0.646518	0.0912259	7.08646	1.37589e-12	3.66007e-10	Idh2	protein_coding
ENSMUSG00000031502	3286.95	4377.01	2196.89	0.934092	0.131776	7.08815	1.35921e-12	3.66007e-10	Col4a1	protein_coding
ENSMUSG00000004098	355.494	560.317	150.672	1.53086	0.216257	7.07405	1.50478e-12	3.94883e-10	Col5a3	protein_coding
ENSMUSG00000053175	44.1273	80.765	7.4897	1.93648	0.26962	7.05292	1.752e-12	4.53627e-10	Bcl3	protein_coding
ENSMUSG00000073411	891.761	1217.9	565.625	1.02338	0.145491	7.03197	2.03641e-12	5.20329e-10	H2-D1	protein_coding
ENSMUSG00000079419	69.7923	126.378	13.2063	1.88203	0.269353	7.00851	2.40864e-12	6.07446e-10	Ms4a6c	protein_coding
ENSMUSG00000071713	102.487	163.534	41.4398	1.56612	0.222977	6.98294	2.89074e-12	7.19683e-10	Csf2rb	protein_coding
ENSMUSG00000038668	616.4	375.714	857.086	-1.08579	0.155878	-6.96308	3.32903e-12	8.1831e-10	Lpar1	protein_coding
ENSMUSG00000001946	580.729	758.242	403.217	0.863033	0.124177	6.94786	3.70861e-12	9.00219e-10	Esam	protein_coding
ENSMUSG00000031765	8683.96	12581.9	4786.03	1.2305	0.177306	6.94062	3.9039e-12	9.35925e-10	Mt1	protein_coding
ENSMUSG00000033685	1596.15	2470.49	721.813	1.45812	0.210587	6.92677	4.3055e-12	1.01846e-09	Ucp2	protein_coding
ENSMUSG00000073599	133.651	205.543	61.7579	1.43801	0.206839	6.92522	4.35305e-12	1.01846e-09	Ecscr	protein_coding
ENSMUSG00000024727	44.4273	71.0732	17.7815	1.56748	0.222847	6.90061	5.17798e-12	1.19704e-09	Trpm6	protein_coding
ENSMUSG00000059089	26.5676	51.5676	1.56749	2.14761	0.274824	6.88908	5.61559e-12	1.28293e-09	Fcgr4	protein_coding
ENSMUSG00000043085	100.128	182.194	18.062	1.83126	0.272125	6.85742	7.01165e-12	1.58325e-09	Tmem82	protein_coding
ENSMUSG00000032060	1470.6	1076.82	1864.39	-0.758631	0.11102	-6.83279	8.32812e-12	1.85423e-09	Cryab	protein_coding
ENSMUSG00000053113	240.105	441.249	38.9608	1.79694	0.274317	6.83151	8.40273e-12	1.85423e-09	Socs3	protein_coding
ENSMUSG00000027315	105.583	152.315	58.8515	1.21126	0.176637	6.82933	8.53132e-12	1.86146e-09	Spint1	protein_coding
ENSMUSG00000058396	102.573	162.432	42.7145	1.52341	0.222655	6.80461	1.0132e-11	2.18615e-09	Gpr182	protein_coding
ENSMUSG00000029304	217.727	335.964	99.4899	1.43454	0.211809	6.75961	1.38363e-11	2.9526e-09	Spp1	protein_coding
ENSMUSG00000009585	153.318	214.747	91.8892	1.10762	0.163612	6.75473	1.431e-11	3.0205e-09	Apobec3	protein_coding
ENSMUSG00000027322	20.2906	36.4528	4.12839	1.92523	0.262122	6.73335	1.65798e-11	3.46196e-09	Siglec1	protein_coding
ENSMUSG00000060591	100.044	154.964	45.1245	1.44738	0.214014	6.72755	1.72544e-11	3.56449e-09	Ifitm2	protein_coding
ENSMUSG00000021091	3211.7	4829.72	1593.68	1.3457	0.201001	6.69687	2.12926e-11	4.35244e-09	Serpina3n	protein_coding
ENSMUSG00000112830	49.8986	86.6383	13.1589	1.75107	0.260731	6.63226	3.30583e-11	6.68708e-09
ENSMUSG00000021922	20.2745	38.2404	2.30851	2.02327	0.2723	6.62859	3.38902e-11	6.763e-09	Itih4	protein_coding
ENSMUSG00000024411	2913.39	2135.9	3690.88	-0.7541	0.113804	-6.62605	3.44785e-11	6.763e-09	Aqp4	protein_coding
ENSMUSG00000026814	1064.14	1510.19	618.091	1.14588	0.172866	6.62746	3.4152e-11	6.763e-09	Eng	protein_coding
ENSMUSG00000025511	494.658	761.7	227.615	1.41736	0.214253	6.61404	3.73973e-11	7.26219e-09	Tspan4	protein_coding
ENSMUSG00000026656	124.022	171.151	76.8928	1.04511	0.15768	6.60998	3.84365e-11	7.39008e-09	Fcgr2b	protein_coding
ENSMUSG00000015090	12445.6	18367.5	6523.68	1.27763	0.193454	6.60588	3.9515e-11	7.52296e-09	Ptgds	protein_coding
ENSMUSG00000018593	10328	12913.2	7742.87	0.708742	0.10736	6.60151	4.06989e-11	7.67312e-09	Sparc	protein_coding
ENSMUSG00000001131	35.7613	68.0431	3.47946	1.80051	0.275259	6.58631	4.50891e-11	8.41909e-09	Timp1	protein_coding
ENSMUSG00000022220	216.196	324.811	107.58	1.33514	0.203095	6.5631	5.27019e-11	9.74685e-09	Adcy4	protein_coding
ENSMUSG00000020932	13923.1	18567.1	9279.17	0.929041	0.141944	6.54511	5.94524e-11	1.08916e-08	Gfap	protein_coding
ENSMUSG00000022146	438.148	675.273	201.023	1.41294	0.216406	6.52758	6.68395e-11	1.21304e-08	Osmr	protein_coding
ENSMUSG00000031610	685.689	830.364	541.014	0.601464	0.0922328	6.52029	7.01695e-11	1.26169e-08	Scrg1	protein_coding
ENSMUSG00000025366	397.698	532.687	262.709	0.943322	0.144695	6.51546	7.24689e-11	1.29108e-08	Esyt1	protein_coding
ENSMUSG00000001025	241.034	332.279	149.789	1.04073	0.159931	6.49988	8.03866e-11	1.41912e-08	S100a6	protein_coding
ENSMUSG00000040740	275.691	417.528	133.854	1.35517	0.208402	6.49529	8.28723e-11	1.44982e-08	Slc25a34	protein_coding
ENSMUSG00000041445	204.048	290.422	117.673	1.15091	0.177119	6.48773	8.71367e-11	1.51081e-08	Mmrn2	protein_coding
ENSMUSG00000056071	19.2874	37.0516	1.52319	2.08055	0.273941	6.47863	9.25572e-11	1.59059e-08	S100a9	protein_coding
ENSMUSG00000040552	104.125	156.206	52.0445	1.32327	0.203426	6.47534	9.45994e-11	1.61143e-08	C3ar1	protein_coding
ENSMUSG00000008845	95.6232	148.791	42.4559	1.43806	0.22115	6.46982	9.81205e-11	1.65687e-08	Cd163	protein_coding
ENSMUSG00000028978	562.824	831.928	293.721	1.27541	0.197203	6.46498	1.01312e-10	1.69602e-08	Nos3	protein_coding
ENSMUSG00000018819	101.401	151.175	51.6276	1.30283	0.200789	6.45867	1.0563e-10	1.75318e-08	Lsp1	protein_coding
ENSMUSG00000046223	124.67	242.97	6.37079	1.28058	0.260318	6.42323	1.33414e-10	2.19556e-08	Plaur	protein_coding
ENSMUSG00000037411	111.433	211.477	11.3889	1.56535	0.272754	6.41157	1.4403e-10	2.35036e-08	Serpine1	protein_coding
ENSMUSG00000031980	1962.27	3260.83	663.702	1.60392	0.251728	6.40572	1.49658e-10	2.42184e-08	Agt	protein_coding
ENSMUSG00000034579	235.987	381.502	90.4721	1.53787	0.240429	6.39838	1.57032e-10	2.52017e-08	Pla2g3	protein_coding
ENSMUSG00000027907	56.3227	89.1717	23.4738	1.47755	0.229251	6.37264	1.85805e-10	2.9575e-08	S100a11	protein_coding
ENSMUSG00000021186	315.183	514.888	115.479	1.55994	0.245299	6.3711	1.87673e-10	2.96294e-08	Fbln5	protein_coding
ENSMUSG00000022037	30079	35540.7	24617.3	0.517804	0.0820497	6.31084	2.77525e-10	4.34617e-08	Clu	protein_coding
ENSMUSG00000038963	78.1433	113.121	43.1659	1.20096	0.189298	6.30879	2.81229e-10	4.36895e-08	Slco4a1	protein_coding
ENSMUSG00000027015	215.314	276.43	154.198	0.793266	0.125984	6.29126	3.14894e-10	4.85312e-08	Cybrd1	protein_coding
ENSMUSG00000031734	49.527	90.9403	8.11366	1.69753	0.274924	6.28022	3.38088e-10	5.16955e-08	Irx3	protein_coding
ENSMUSG00000070369	33.3477	57.732	8.96335	1.68864	0.263289	6.27354	3.52929e-10	5.35432e-08	Itgad	protein_coding
ENSMUSG00000000732	582.046	749.216	414.877	0.805156	0.128457	6.26623	3.69894e-10	5.56819e-08	Icosl	protein_coding
ENSMUSG00000005125	2973.6	2226.33	3720.87	-0.708163	0.113486	-6.23992	4.37798e-10	6.5397e-08	Ndrg1	protein_coding
ENSMUSG00000058099	137.709	183.78	91.6382	0.925595	0.148205	6.23356	4.55964e-10	6.70786e-08	Nfam1	protein_coding
ENSMUSG00000110279	46.3796	13.3333	79.426	-1.64684	0.261681	-6.23474	4.52524e-10	6.70786e-08
ENSMUSG00000093930	5069.95	3775.48	6364.42	-0.718655	0.115429	-6.22583	4.79005e-10	6.99384e-08	Hmgcs1	protein_coding
ENSMUSG00000032501	438.676	529.76	347.592	0.590232	0.0948928	6.21845	5.02102e-10	7.27635e-08	Trib1	protein_coding
ENSMUSG00000036850	1165.87	1519.69	812.059	0.845769	0.136031	6.21665	5.07879e-10	7.30556e-08	Mrpl41	protein_coding
ENSMUSG00000028150	117.66	163.689	71.6311	1.06124	0.170384	6.21131	5.25431e-10	7.50246e-08	Rorc	protein_coding
ENSMUSG00000000530	530.367	730.403	330.332	1.02974	0.165832	6.20697	5.40161e-10	7.65648e-08	Acvrl1	protein_coding
ENSMUSG00000027800	446.87	627.437	266.304	1.0923	0.176239	6.1943	5.85439e-10	8.23814e-08	Tm4sf1	protein_coding
ENSMUSG00000032128	708.334	410.318	1006.35	-1.13011	0.182755	-6.18202	6.32876e-10	8.8416e-08	Robo3	protein_coding
ENSMUSG00000007476	683.914	911.788	456.04	0.920713	0.149139	6.17178	6.75272e-10	9.30008e-08	Lrrc8a	protein_coding
ENSMUSG00000033788	167.031	234.336	99.7251	1.09073	0.176407	6.17221	6.73406e-10	9.30008e-08	Dysf	protein_coding
ENSMUSG00000029622	481.642	612.113	351.171	0.75898	0.123013	6.16796	6.91785e-10	9.46041e-08	Arpc1b	protein_coding
ENSMUSG00000020009	485.766	596.953	374.579	0.647233	0.105018	6.1616	7.20152e-10	9.77947e-08	Ifngr1	protein_coding
ENSMUSG00000109401	264.516	423.742	105.291	1.48374	0.24108	6.15803	7.36565e-10	9.93288e-08
ENSMUSG00000044562	402.685	600.819	204.55	1.28281	0.208799	6.14048	8.22712e-10	1.10181e-07	Rasip1	protein_coding
ENSMUSG00000046768	311.98	471.855	152.105	1.32213	0.215635	6.12704	8.95315e-10	1.19083e-07	Rhoj	protein_coding
ENSMUSG00000039109	87.0617	130.642	43.4813	1.29533	0.21039	6.12474	9.08319e-10	1.19991e-07	F13a1	protein_coding
ENSMUSG00000043505	39.0683	65.8187	12.318	1.6007	0.257568	6.11334	9.75678e-10	1.28018e-07	Gimap5	protein_coding
ENSMUSG00000027377	50.3503	79.992	20.7087	1.46536	0.237042	6.11086	9.90951e-10	1.2915e-07	Mall	protein_coding
ENSMUSG00000042784	82.1434	142.917	21.3696	1.62352	0.268811	6.08249	1.18327e-09	1.53186e-07	Muc1	protein_coding
ENSMUSG00000003617	804.685	1178.24	431.127	1.221	0.200759	6.0814	1.19137e-09	1.53214e-07	Cp	protein_coding
ENSMUSG00000028874	20.5007	39.7654	1.23598	1.82668	0.274915	6.04558	1.48876e-09	1.87729e-07	Fgr	protein_coding
ENSMUSG00000030208	455.577	841.829	69.3257	1.53112	0.274595	6.04643	1.48094e-09	1.87729e-07	Emp1	protein_coding
ENSMUSG00000074578	851.343	1148.07	554.615	0.955098	0.157918	6.04677	1.47783e-09	1.87729e-07	Zfas1	protein_coding
ENSMUSG00000074340	334.184	533.186	135.182	1.45824	0.2417	6.04025	1.53871e-09	1.92776e-07	Ovgp1	protein_coding
ENSMUSG00000005142	2156.33	2572.08	1740.57	0.547755	0.0907732	6.03413	1.59819e-09	1.98944e-07	Man2b1	protein_coding
ENSMUSG00000057246	135.143	190.839	79.4474	1.10754	0.183167	6.03216	1.6178e-09	2.00102e-07	BC051142	protein_coding
ENSMUSG00000025225	122.108	172.83	71.3868	1.11237	0.183926	6.03084	1.63107e-09	2.00467e-07	Nfkb2	protein_coding
ENSMUSG00000028971	82.1069	50.645	113.569	-1.03525	0.171182	-6.02714	1.66883e-09	2.03818e-07	Cort	protein_coding
ENSMUSG00000024677	86.616	142.078	31.1538	1.52056	0.252123	6.01594	1.7885e-09	2.17068e-07	Ms4a6b	protein_coding
ENSMUSG00000017774	769.244	980.8	557.688	0.768425	0.127829	6.01022	1.85269e-09	2.23462e-07	Myo1c	protein_coding
ENSMUSG00000000731	67.3805	112.537	22.2241	1.5564	0.25824	6.00611	1.90025e-09	2.26386e-07	Aire	protein_coding
ENSMUSG00000047786	767.587	624.299	910.875	-0.531288	0.0884499	-6.0062	1.89921e-09	2.26386e-07	Lix1	protein_coding
ENSMUSG00000030341	462.791	654.769	270.812	1.1088	0.184787	5.99764	2.0021e-09	2.37066e-07	Tnfrsf1a	protein_coding
ENSMUSG00000000555	170.429	279.032	61.8251	1.51045	0.252363	5.99408	2.0464e-09	2.40843e-07	Itga5	protein_coding
ENSMUSG00000097877	157.632	228.264	86.9989	1.18208	0.196849	5.99298	2.06029e-09	2.41017e-07		lincRNA
ENSMUSG00000030218	396.247	551.837	240.657	1.05844	0.176806	5.98318	2.1882e-09	2.54447e-07	Mgp	protein_coding
ENSMUSG00000021238	2831.5	3461.55	2201.45	0.628301	0.105084	5.97885	2.2472e-09	2.59752e-07	Aldh6a1	protein_coding
ENSMUSG00000031465	125.386	213.524	37.2482	1.57264	0.265044	5.97037	2.36722e-09	2.72006e-07	Angpt2	protein_coding
ENSMUSG00000026068	26.5177	49.4811	3.55433	1.64513	0.275278	5.94783	2.71716e-09	3.1038e-07	Il18rap	protein_coding
ENSMUSG00000031780	63.3458	116.163	10.5287	1.57093	0.275284	5.94176	2.81969e-09	3.20209e-07	Ccl17	protein_coding
ENSMUSG00000044583	200.7	298.109	103.291	1.25471	0.21116	5.9334	2.96717e-09	3.34996e-07	Tlr7	protein_coding
ENSMUSG00000035860	156.665	234.795	78.5359	1.27759	0.215067	5.92663	3.0922e-09	3.47095e-07	Cdhr3	protein_coding
ENSMUSG00000044447	336.267	233.295	439.239	-0.849027	0.14344	-5.91666	3.28553e-09	3.66677e-07	Dock5	protein_coding
ENSMUSG00000021108	174.93	235.23	114.629	0.942704	0.159544	5.901	3.61313e-09	4.00933e-07	Prkch	protein_coding
ENSMUSG00000025701	56.235	86.9566	25.5135	1.36812	0.229835	5.89968	3.64201e-09	4.01842e-07	Alox5	protein_coding
ENSMUSG00000025491	53.6529	87.9421	19.3638	1.50329	0.252906	5.89643	3.71441e-09	4.07515e-07	Ifitm1	protein_coding
ENSMUSG00000031304	25.562	42.464	8.65998	1.53935	0.254872	5.85699	4.71343e-09	5.14214e-07	Il2rg	protein_coding
ENSMUSG00000028480	130.901	196.573	65.229	1.2792	0.218111	5.84997	4.91673e-09	5.33397e-07	Glipr2	protein_coding
ENSMUSG00000024679	53.1957	85.3116	21.0799	1.45055	0.246028	5.84553	5.04969e-09	5.44778e-07	Ms4a6d	protein_coding
ENSMUSG00000061740	1351.74	1624.58	1078.9	0.571485	0.0985521	5.79847	6.6921e-09	7.17977e-07	Cyp2d22	protein_coding
ENSMUSG00000101389	32.2314	58.3716	6.09133	1.58978	0.274918	5.78737	7.14989e-09	7.62877e-07	Ms4a4a	protein_coding
ENSMUSG00000022505	604.328	450.725	757.931	-0.711706	0.123426	-5.76542	8.14565e-09	8.64373e-07	Emp2	protein_coding
ENSMUSG00000058818	18.2816	31.6235	4.9397	1.60756	0.264715	5.75405	8.71313e-09	9.19566e-07	Pirb	protein_coding
ENSMUSG00000031103	86.3739	128.522	44.2257	1.24124	0.215788	5.72599	1.0283e-08	1.07416e-06	Elf4	protein_coding
ENSMUSG00000054690	245.048	328.773	161.323	0.928687	0.16205	5.7259	1.02885e-08	1.07416e-06	Emcn	protein_coding
ENSMUSG00000079484	144.225	188.4	100.049	0.843951	0.147581	5.71074	1.12483e-08	1.16808e-06	Phyhd1	protein_coding
ENSMUSG00000038517	3639.01	4294.06	2983.96	0.511097	0.0896593	5.70035	1.19561e-08	1.23498e-06	Tbkbp1	protein_coding
ENSMUSG00000041134	287.131	409.428	164.834	1.11599	0.196144	5.68479	1.30975e-08	1.34572e-06	Cyyr1	protein_coding
ENSMUSG00000090958	311.752	562.334	61.171	1.48319	0.275278	5.68025	1.34498e-08	1.37464e-06	Lrrc32	protein_coding
ENSMUSG00000028599	174.69	226.25	123.13	0.812719	0.143195	5.66907	1.43575e-08	1.45212e-06	Tnfrsf1b	protein_coding
ENSMUSG00000085511	35.1311	65.2195	5.04271	1.50075	0.274388	5.66964	1.43096e-08	1.45212e-06		antisense
ENSMUSG00000026494	854.223	642.87	1065.58	-0.692117	0.122173	-5.66461	1.47361e-08	1.48269e-06	Kif26b	protein_coding
ENSMUSG00000022996	302.539	576.807	28.2711	1.20111	0.261513	5.64681	1.63453e-08	1.63613e-06	Wnt10b	protein_coding
ENSMUSG00000020334	350.585	476.528	224.641	0.967841	0.171839	5.62924	1.81003e-08	1.80251e-06	Slc22a4	protein_coding
ENSMUSG00000073490	23.3412	40.758	5.92437	1.56102	0.270796	5.61346	1.98322e-08	1.9649e-06	Ifi207	protein_coding
ENSMUSG00000038173	216.938	157.223	276.654	-0.762354	0.135993	-5.60239	2.11412e-08	2.08396e-06	Enpp6	protein_coding
ENSMUSG00000020182	373.116	547.605	198.628	1.19394	0.21311	5.60075	2.1342e-08	2.09313e-06	Ddc	protein_coding
ENSMUSG00000056054	15.8268	30.6841	0.969519	1.74882	0.274624	5.59168	2.24888e-08	2.19453e-06	S100a8	protein_coding
ENSMUSG00000037400	3990.97	5058.31	2923.64	0.741687	0.132919	5.57984	2.40737e-08	2.33744e-06	Atp11b	protein_coding
ENSMUSG00000037552	290.39	365.471	215.309	0.71847	0.128737	5.57831	2.42866e-08	2.34637e-06	Plekhg2	protein_coding
ENSMUSG00000028108	289.735	403.8	175.67	1.04176	0.186745	5.5747	2.47958e-08	2.37196e-06	Ecm1	protein_coding
ENSMUSG00000047821	92.025	132.735	51.3147	1.14229	0.204083	5.57546	2.46876e-08	2.37196e-06	Trim16	protein_coding
ENSMUSG00000103966	28.8505	48.1256	9.57538	1.48881	0.261999	5.57167	2.52306e-08	2.40173e-06		TEC
ENSMUSG00000034708	2145.86	2572.9	1718.81	0.562103	0.101013	5.56451	2.62893e-08	2.4903e-06	Grn	protein_coding
ENSMUSG00000004709	18.4598	36.4419	0.477725	2.01535	0.275162	5.5582	2.72579e-08	2.56952e-06	Cd244a	protein_coding
ENSMUSG00000002847	63.0289	97.2552	28.8027	1.32114	0.236564	5.54968	2.86197e-08	2.68486e-06	Pla1a	protein_coding
ENSMUSG00000105852	82.2191	135.686	28.7524	1.45005	0.26147	5.54835	2.88379e-08	2.69233e-06
ENSMUSG00000034112	213.951	339.1	88.8014	1.37686	0.248595	5.54683	2.90891e-08	2.70278e-06	Atp2c2	protein_coding
ENSMUSG00000004609	416.497	541.026	291.968	0.820047	0.147942	5.54069	3.01287e-08	2.78605e-06	Cd33	protein_coding
ENSMUSG00000001525	8449.35	6127.43	10771.3	-0.759696	0.13718	-5.53793	3.06061e-08	2.81677e-06	Tubb5	protein_coding
ENSMUSG00000001473	131.102	245.332	16.8725	1.31712	0.269083	5.53671	3.08206e-08	2.82314e-06	Tubb6	protein_coding
ENSMUSG00000056498	28.09	50.122	6.05794	1.52998	0.274555	5.53584	3.09738e-08	2.82385e-06	Tmem154	protein_coding
ENSMUSG00000030681	509.06	754.331	263.788	1.2141	0.219557	5.52996	3.20313e-08	2.90661e-06	Mvp	protein_coding
ENSMUSG00000029082	18.8058	32.139	5.47264	1.53571	0.266388	5.52912	3.21832e-08	2.90682e-06	Bst1	protein_coding
ENSMUSG00000031604	1464.4	984.549	1944.25	-0.889331	0.160864	-5.52808	3.23748e-08	2.91059e-06	Msmo1	protein_coding
ENSMUSG00000026073	122.009	237.093	6.92446	0.98777	0.246881	5.5227	3.33837e-08	2.98746e-06	Il1r2	protein_coding
ENSMUSG00000024164	72.0711	118.09	26.0516	1.4341	0.259127	5.52177	3.35601e-08	2.98947e-06	C3	protein_coding
ENSMUSG00000038843	142.743	193.395	92.0911	0.949653	0.171716	5.52026	3.38492e-08	3.00145e-06	Gcnt1	protein_coding
ENSMUSG00000037003	961.348	1255.14	667.558	0.836269	0.151611	5.51515	3.48476e-08	3.06209e-06	Tns2	protein_coding
ENSMUSG00000040732	194.107	242.914	145.301	0.700325	0.126885	5.51515	3.48485e-08	3.06209e-06	Erg	protein_coding
ENSMUSG00000024222	3724.85	4910.29	2539.41	0.865834	0.157548	5.49562	3.89345e-08	3.40572e-06	Fkbp5	protein_coding
ENSMUSG00000060012	1533	1178.23	1887.77	-0.647551	0.118112	-5.48223	4.19986e-08	3.65727e-06	Kif13b	protein_coding
ENSMUSG00000005397	426.439	584.333	268.545	0.98419	0.180138	5.46116	4.73034e-08	4.10083e-06	Nid1	protein_coding
ENSMUSG00000028766	178.759	106.871	250.647	-1.05398	0.193027	-5.45469	4.90593e-08	4.23414e-06	Alpl	protein_coding
ENSMUSG00000071001	42.1837	65.506	18.8614	1.326	0.240756	5.44845	5.08109e-08	4.36592e-06	Hrct1	protein_coding
ENSMUSG00000026175	25.9698	41.2942	10.6454	1.3806	0.247509	5.44568	5.16068e-08	4.41476e-06	Vil1	protein_coding
ENSMUSG00000018143	598.213	836.034	360.392	1.04283	0.191653	5.43984	5.33281e-08	4.54201e-06	Mafk	protein_coding
ENSMUSG00000018566	62.9536	105.419	20.4883	1.44768	0.266547	5.43246	5.55839e-08	4.71346e-06	Slc2a4	protein_coding
ENSMUSG00000003974	961.065	628.862	1293.27	-0.927826	0.1709	-5.42837	5.68713e-08	4.80167e-06	Grm3	protein_coding
ENSMUSG00000006642	43.467	68.0066	18.9275	1.34007	0.244506	5.42584	5.76842e-08	4.83322e-06	Tcf23	protein_coding
ENSMUSG00000031425	35861.2	21249.9	50472.6	-1.06239	0.195848	-5.42565	5.77428e-08	4.83322e-06	Plp1	protein_coding
ENSMUSG00000016494	1646.09	1945.13	1347.06	0.513874	0.0948725	5.4162	6.08791e-08	5.07387e-06	Cd34	protein_coding
ENSMUSG00000040093	202.584	292.213	112.955	1.13181	0.209012	5.40887	6.34238e-08	5.26336e-06	Bmf	protein_coding
ENSMUSG00000030317	1287.39	1633.19	941.597	0.742215	0.1373	5.40527	6.47118e-08	5.3474e-06	Timp4	protein_coding
ENSMUSG00000024998	878.426	1257.83	499.026	1.11007	0.205468	5.40286	6.55873e-08	5.39678e-06	Plce1	protein_coding
ENSMUSG00000048120	581.557	779.455	383.659	0.914833	0.169364	5.39981	6.67103e-08	5.46602e-06	Entpd1	protein_coding
ENSMUSG00000032068	19.7739	35.7379	3.80989	1.51707	0.275165	5.39039	7.03057e-08	5.73642e-06	Plet1	protein_coding
ENSMUSG00000029321	27.7633	55.0489	0.477725	1.29671	0.258637	5.38639	7.18879e-08	5.82796e-06	Slc10a6	protein_coding
ENSMUSG00000040055	2408.78	3203.92	1613.64	0.89051	0.165331	5.38604	7.20279e-08	5.82796e-06	Gjb6	protein_coding
ENSMUSG00000089997	445.034	812.018	78.0494	1.35155	0.273093	5.37558	7.63382e-08	6.15108e-06		lincRNA
ENSMUSG00000060716	1154.72	881.891	1427.55	-0.65893	0.122724	-5.36878	7.92722e-08	6.3611e-06	Plekhh1	protein_coding
ENSMUSG00000021190	3169.94	3767.6	2572.28	0.532031	0.0991647	5.36499	8.09542e-08	6.46934e-06	Lgmn	protein_coding
ENSMUSG00000026582	19.7334	39.0161	0.450659	1.64934	0.270424	5.35979	8.33201e-08	6.63112e-06	Sele	protein_coding
ENSMUSG00000041736	135.564	181.508	89.6192	0.910187	0.169623	5.35698	8.46233e-08	6.70735e-06	Tspo	protein_coding
ENSMUSG00000026202	9392.52	5927.81	12857.2	-0.97676	0.182375	-5.35621	8.49874e-08	6.70882e-06	Tuba4a	protein_coding
ENSMUSG00000097494	105.206	165.86	44.5524	1.33854	0.24996	5.35066	8.76321e-08	6.88959e-06	4933406C10Rik	lincRNA
ENSMUSG00000024215	32.6626	58.7516	6.57364	1.44562	0.275294	5.34651	8.96687e-08	7.02127e-06	Spdef	protein_coding
ENSMUSG00000002233	415.137	585.11	245.164	1.06171	0.198584	5.344	9.09179e-08	7.0905e-06	Rhoc	protein_coding
ENSMUSG00000006445	120.185	200.947	39.4235	1.41992	0.268004	5.33953	9.31872e-08	7.23841e-06	Epha2	protein_coding
ENSMUSG00000022912	533.328	702.711	363.946	0.857854	0.161536	5.30914	1.10143e-07	8.52136e-06	Pros1	protein_coding
ENSMUSG00000034485	338.379	417.571	259.187	0.648929	0.122491	5.29588	1.18442e-07	9.12709e-06	Uaca	protein_coding
ENSMUSG00000022246	395.193	529.812	260.575	0.911158	0.172037	5.29391	1.19732e-07	9.18999e-06	Rai14	protein_coding
ENSMUSG00000037578	75.7523	122.141	29.364	1.36649	0.258385	5.28029	1.2898e-07	9.84499e-06	Pkd2l1	protein_coding
ENSMUSG00000109293	79.4468	125.962	32.9314	1.33975	0.253249	5.27986	1.29279e-07	9.84499e-06	Dcst2
ENSMUSG00000015243	2023.84	2501.85	1545.83	0.657077	0.124518	5.2767	1.31528e-07	9.9771e-06	Abca1	protein_coding
ENSMUSG00000000682	40.2837	61.4289	19.1384	1.25998	0.236516	5.26921	1.3701e-07	1.03525e-05	Cd52	protein_coding
ENSMUSG00000000031	35.6996	66.6673	4.73194	1.32221	0.270212	5.26579	1.39589e-07	1.05065e-05	H19	lincRNA
ENSMUSG00000023267	82.4931	136.129	28.8569	1.39359	0.265597	5.26251	1.42103e-07	1.06544e-05	Gabrr2	protein_coding
ENSMUSG00000041625	550.676	641.704	459.648	0.469834	0.0894616	5.25115	1.51148e-07	1.1289e-05	Ggact	protein_coding
ENSMUSG00000027111	906.939	1054.89	758.983	0.462509	0.088091	5.24999	1.52105e-07	1.1317e-05	Itga6	protein_coding
ENSMUSG00000108461	76.6438	113.102	40.1852	1.18026	0.224004	5.24675	1.54803e-07	1.14737e-05
ENSMUSG00000021340	1597.8	1902.39	1293.2	0.53684	0.102384	5.24313	1.57876e-07	1.1657e-05	Gpld1	protein_coding
ENSMUSG00000021886	18.8533	33.3018	4.40469	1.4746	0.274352	5.23771	1.62578e-07	1.19587e-05	Gpr65	protein_coding
ENSMUSG00000031995	35.5688	56.6476	14.4901	1.34363	0.253502	5.23501	1.64974e-07	1.20892e-05	St14	protein_coding
ENSMUSG00000024965	180.46	228.451	132.468	0.734419	0.140274	5.23113	1.68476e-07	1.22993e-05	Fermt3	protein_coding
ENSMUSG00000031799	755.867	965.291	546.443	0.75879	0.145105	5.22827	1.71105e-07	1.24445e-05	Tpm4	protein_coding
ENSMUSG00000028862	457.13	787.067	127.193	1.39596	0.274147	5.22266	1.7637e-07	1.27796e-05	Map3k6	protein_coding
ENSMUSG00000025608	1373.82	1693.52	1054.11	0.647775	0.124072	5.22055	1.78397e-07	1.28784e-05	Podxl	protein_coding
ENSMUSG00000071068	31.1233	53.8238	8.42266	1.43278	0.2732	5.21565	1.83171e-07	1.31741e-05	Treml2	protein_coding
ENSMUSG00000051439	118.578	177.323	59.8323	1.20614	0.23099	5.21103	1.87795e-07	1.34568e-05	Cd14	protein_coding
ENSMUSG00000021367	133.196	199.392	67.0004	1.20777	0.231522	5.20822	1.90662e-07	1.3612e-05	Edn1	protein_coding
ENSMUSG00000002289	373.563	674.53	72.5957	1.32583	0.273636	5.20323	1.95856e-07	1.38606e-05	Angptl4	protein_coding
ENSMUSG00000020534	212.903	322.61	103.196	1.23566	0.237498	5.20279	1.96314e-07	1.38606e-05	Shmt1	protein_coding
ENSMUSG00000023951	1178.65	801.896	1555.41	-0.860154	0.165281	-5.2038	1.95253e-07	1.38606e-05	Vegfa	protein_coding
ENSMUSG00000033777	120.392	167.608	73.177	1.01794	0.195254	5.20215	1.96999e-07	1.38606e-05	Tlr13	protein_coding
ENSMUSG00000000149	2946.96	2436.06	3457.86	-0.490047	0.0942611	-5.19875	2.00628e-07	1.4065e-05	Gna12	protein_coding
ENSMUSG00000030889	385.894	270.817	500.971	-0.810909	0.156121	-5.19286	2.07086e-07	1.44654e-05	Vwa3a	protein_coding
ENSMUSG00000025537	705.178	568.302	842.054	-0.54617	0.105349	-5.18401	2.1716e-07	1.51148e-05	Phkg1	protein_coding
ENSMUSG00000023045	15.4312	30.0911	0.771255	1.52463	0.27032	5.1816	2.19986e-07	1.52568e-05	Soat2	protein_coding
ENSMUSG00000024912	17.3711	33.5235	1.21875	1.36825	0.26748	5.17904	2.2303e-07	1.54128e-05	Fosl1	protein_coding
ENSMUSG00000062380	4153.38	2799.93	5506.84	-0.873323	0.168726	-5.17604	2.26651e-07	1.56076e-05	Tubb3	protein_coding
ENSMUSG00000042485	60.3598	90.4601	30.2594	1.209	0.233408	5.15337	2.55843e-07	1.75556e-05	Mustn1	protein_coding
ENSMUSG00000030474	51.2228	77.0054	25.4403	1.21522	0.234196	5.15166	2.58193e-07	1.76544e-05	Siglece	protein_coding
ENSMUSG00000044786	199.937	296.425	103.45	1.17992	0.228943	5.15053	2.59755e-07	1.76989e-05	Zfp36	protein_coding
ENSMUSG00000041377	26.3857	11.7102	41.0612	-1.29233	0.246858	-5.1479	2.6342e-07	1.78859e-05	Ninj2	protein_coding
ENSMUSG00000030048	15.2249	4.24524	26.2045	-1.45293	0.271145	-5.146	2.66094e-07	1.80045e-05	Gkn3	protein_coding
ENSMUSG00000002475	1103.06	875.036	1331.07	-0.578361	0.112415	-5.14455	2.68168e-07	1.80818e-05	Abhd3	protein_coding
ENSMUSG00000036752	2031.73	1479.58	2583.89	-0.743962	0.144998	-5.13068	2.88704e-07	1.93991e-05	Tubb4b	protein_coding
ENSMUSG00000005413	189.108	258.511	119.706	0.96327	0.187644	5.12827	2.92419e-07	1.9581e-05	Hmox1	protein_coding
ENSMUSG00000042745	387.254	575.537	198.97	1.18245	0.2308	5.12468	2.9804e-07	1.98888e-05	Id1	protein_coding
ENSMUSG00000021025	1153.1	1648.88	657.311	1.08623	0.212062	5.12332	3.00203e-07	1.99646e-05	Nfkbia	protein_coding
ENSMUSG00000030717	131.666	196.407	66.9249	1.19094	0.23224	5.12078	3.04274e-07	2.01662e-05	Nupr1	protein_coding
ENSMUSG00000025591	541.776	789.187	294.366	1.13314	0.221425	5.11812	3.08599e-07	2.03833e-05	Tma16	protein_coding
ENSMUSG00000054901	69.0424	108.307	29.7778	1.29373	0.252528	5.10714	3.27067e-07	2.15299e-05	Arhgef33	protein_coding
ENSMUSG00000022388	110.965	159.676	62.2547	1.09779	0.215236	5.08818	3.61511e-07	2.37168e-05	Ttll8	protein_coding
ENSMUSG00000037872	1165.48	1426.06	904.886	0.622136	0.122402	5.08231	3.72874e-07	2.42981e-05	Ackr1	protein_coding
ENSMUSG00000040380	34.6205	53.222	16.0189	1.2533	0.243306	5.08255	3.72407e-07	2.42981e-05	Cbln3	protein_coding
ENSMUSG00000042265	6.81177	13.6235	0	1.22311	0.258618	5.07979	3.7786e-07	2.45407e-05	Trem1	protein_coding
ENSMUSG00000000028	86.2062	117.219	55.1936	0.945946	0.185756	5.07717	3.83096e-07	2.47978e-05	Cdc45	protein_coding
ENSMUSG00000112148	16.1684	30.1407	2.19602	1.38696	0.272687	5.07311	3.91369e-07	2.52492e-05	Lilrb4a
ENSMUSG00000048373	27.8719	49.7218	6.02205	1.38187	0.275286	5.05963	4.20062e-07	2.70105e-05	Fgfbp1	protein_coding
ENSMUSG00000040751	68.5826	92.6104	44.5548	0.921665	0.181628	5.05505	4.30279e-07	2.75762e-05	Lat2	protein_coding
ENSMUSG00000078945	42.4908	61.2806	23.7009	1.10598	0.217036	5.05227	4.36586e-07	2.78884e-05	Naip2	protein_coding
ENSMUSG00000073424	509.888	620.535	399.24	0.605524	0.120139	5.03942	4.66945e-07	2.97298e-05	Cyp4f15	protein_coding
ENSMUSG00000024378	481.697	350.082	613.312	-0.745669	0.148186	-5.03082	4.88375e-07	3.05928e-05	Stard4	protein_coding
ENSMUSG00000029723	2830.22	3630.04	2030.41	0.768096	0.152652	5.03152	4.86608e-07	3.05928e-05	Tsc22d4	protein_coding
ENSMUSG00000040663	63.711	106.068	21.3537	1.35273	0.269974	5.0324	4.84367e-07	3.05928e-05	Clcf1	protein_coding
ENSMUSG00000049037	20.2552	33.9617	6.54867	1.38722	0.269358	5.03119	4.87432e-07	3.05928e-05	Clec4a1	protein_coding
ENSMUSG00000070695	935.884	669.317	1202.45	-0.773994	0.153776	-5.03284	4.83275e-07	3.05928e-05	Cntnap5a	protein_coding
ENSMUSG00000053332	3281.88	4036.41	2527.35	0.637558	0.126911	5.02354	5.0728e-07	3.16748e-05	Gas5	processed_transcript
ENSMUSG00000042312	356.667	432.996	280.337	0.598347	0.11925	5.01631	5.2673e-07	3.27839e-05	S100a13	protein_coding
ENSMUSG00000072235	3213.65	2371.29	4056.02	-0.717758	0.143222	-5.0114	5.40341e-07	3.35236e-05	Tuba1a	protein_coding
ENSMUSG00000028494	253.508	377.349	129.668	1.17323	0.234204	5.00949	5.45738e-07	3.37506e-05	Plin2	protein_coding
ENSMUSG00000050121	503.413	338.721	668.106	-0.870297	0.173908	-5.00303	5.64349e-07	3.47908e-05	Opalin	protein_coding
ENSMUSG00000023905	141.632	223.473	59.7909	1.28274	0.257162	4.99772	5.80117e-07	3.56497e-05	Tnfrsf12a	protein_coding
ENSMUSG00000018042	2531.01	3188.42	1873.6	0.711828	0.142562	4.99294	5.94679e-07	3.62009e-05	Cyb5r3	protein_coding
ENSMUSG00000031766	37.4815	63.9274	11.0356	1.36099	0.273484	4.9938	5.92031e-07	3.62009e-05	Slc12a3	protein_coding
ENSMUSG00000048332	597.878	736.378	459.377	0.641561	0.128457	4.99337	5.93343e-07	3.62009e-05	Lhfp	protein_coding
ENSMUSG00000027253	1414.78	1092.94	1736.63	-0.630785	0.126459	-4.98783	6.10626e-07	3.68781e-05	Lrp4	protein_coding
ENSMUSG00000028763	668.841	848.992	488.691	0.735196	0.147364	4.98815	6.09597e-07	3.68781e-05	Hspg2	protein_coding
ENSMUSG00000031377	50.828	74.0081	27.6479	1.11619	0.222214	4.98755	6.11501e-07	3.68781e-05	Bmx	protein_coding
ENSMUSG00000107451	166.448	207.448	125.447	0.674769	0.135343	4.98134	6.31446e-07	3.7963e-05
ENSMUSG00000116305	282.371	417.485	147.258	1.15466	0.23226	4.97203	6.62562e-07	3.97108e-05
ENSMUSG00000032807	427.398	546.679	308.116	0.759169	0.15284	4.96578	6.84268e-07	4.08855e-05	Alox12b	protein_coding
ENSMUSG00000106858	127.872	231.885	23.8588	1.24344	0.271447	4.96362	6.91905e-07	4.12151e-05
ENSMUSG00000085241	189.508	279.836	99.1802	1.15002	0.231625	4.96159	6.99183e-07	4.15212e-05	Snhg3	processed_transcript
ENSMUSG00000018339	843.138	1576.89	109.387	1.08355	0.260035	4.95572	7.2062e-07	4.26638e-05	Gpx3	protein_coding
ENSMUSG00000050822	991.477	636.624	1346.33	-0.933595	0.188673	-4.94807	7.49538e-07	4.4241e-05	Slc29a4	protein_coding
ENSMUSG00000035493	210.064	291.532	128.596	0.994952	0.20093	4.94704	7.5349e-07	4.43395e-05	Tgfbi	protein_coding
ENSMUSG00000017344	2095.91	2623.3	1568.52	0.690595	0.139697	4.94334	7.67952e-07	4.5054e-05	Vtn	protein_coding
ENSMUSG00000049493	338.934	249.69	428.178	-0.719958	0.145678	-4.94043	7.795e-07	4.55937e-05	Pls1	protein_coding
ENSMUSG00000020108	2146.61	2714.94	1578.27	0.722602	0.146884	4.91934	8.68357e-07	5.06385e-05	Ddit4	protein_coding
ENSMUSG00000042644	290.896	418.989	162.803	1.08717	0.221197	4.9131	8.96461e-07	5.21209e-05	Itpr3	protein_coding
ENSMUSG00000033760	422.616	341.874	503.358	-0.536938	0.109358	-4.90925	9.14265e-07	5.29974e-05	Rbm4b	protein_coding
ENSMUSG00000072969	1049.53	1464.57	634.484	1.00586	0.204979	4.90733	9.23229e-07	5.33577e-05	Armcx5	protein_coding
ENSMUSG00000009687	408.858	533.155	284.56	0.814807	0.166013	4.90624	9.28374e-07	5.34958e-05	Fxyd5	protein_coding
ENSMUSG00000020893	3805.85	4917.61	2694.1	0.786922	0.160477	4.90361	9.40926e-07	5.40587e-05	Per1	protein_coding
ENSMUSG00000023367	401.215	500.052	302.379	0.676113	0.138355	4.8856	1.03115e-06	5.90674e-05	Tmem176a	protein_coding
ENSMUSG00000009772	70.3717	97.0701	43.6732	0.975612	0.199166	4.88088	1.05614e-06	6.01445e-05	Nuak2	protein_coding
ENSMUSG00000098120	78.8099	119.234	38.3855	1.19313	0.243732	4.88103	1.05532e-06	6.01445e-05	Gm5914	lincRNA
ENSMUSG00000025429	399.378	489.279	309.478	0.623719	0.127784	4.87967	1.06261e-06	6.02145e-05	Pstpip2	protein_coding
ENSMUSG00000074264	832.178	1160.09	504.264	1.00133	0.20521	4.8795	1.06358e-06	6.02145e-05	Amy1	protein_coding
ENSMUSG00000028756	11077.3	13251	8903.57	0.5487	0.11252	4.87642	1.08028e-06	6.09827e-05	Pink1	protein_coding
ENSMUSG00000055972	27.2031	12.7378	41.6683	-1.2218	0.247268	-4.87503	1.08792e-06	6.1236e-05		lincRNA
ENSMUSG00000017734	2495.67	3320	1671.33	0.871349	0.178876	4.87123	1.10905e-06	6.22445e-05	Dbndd2	protein_coding
ENSMUSG00000100891	191.097	261.918	120.276	0.955106	0.195919	4.86973	1.11748e-06	6.25373e-05	2810049E08Rik	lincRNA
ENSMUSG00000066952	159.049	225.288	92.8094	1.04214	0.213874	4.86638	1.1366e-06	6.3424e-05	Myo1h	protein_coding
ENSMUSG00000062591	15817.1	12252.6	19381.7	-0.623481	0.128225	-4.86239	1.15976e-06	6.45313e-05	Tubb4a	protein_coding
ENSMUSG00000039232	17.3956	29.9337	4.85744	1.36408	0.273867	4.86157	1.16456e-06	6.46133e-05	Stx11	protein_coding
ENSMUSG00000029710	213.883	262.232	165.533	0.627085	0.129007	4.85807	1.18533e-06	6.5578e-05	Ephb4	protein_coding
ENSMUSG00000050335	52.7218	81.9353	23.5083	1.23827	0.253769	4.85626	1.19623e-06	6.59932e-05	Lgals3	protein_coding
ENSMUSG00000075334	1027.07	1253.79	800.352	0.611869	0.126002	4.85568	1.19973e-06	6.59987e-05	Rprm	protein_coding
ENSMUSG00000032000	102.021	155.365	48.6779	1.20085	0.247138	4.85395	1.21026e-06	6.63897e-05	Birc3	protein_coding
ENSMUSG00000032860	44.603	74.0938	15.1123	1.31376	0.271014	4.85194	1.22258e-06	6.6877e-05	P2ry2	protein_coding
ENSMUSG00000006519	160.912	210.62	111.205	0.824633	0.16991	4.84783	1.24819e-06	6.80858e-05	Cyba	protein_coding
ENSMUSG00000025203	34052.6	27717.2	40388	-0.521543	0.107632	-4.84561	1.26221e-06	6.86578e-05	Scd2	protein_coding
ENSMUSG00000032537	1094.26	887.677	1300.85	-0.528743	0.109255	-4.83925	1.30328e-06	7.06939e-05	Ephb1	protein_coding
ENSMUSG00000035606	120.916	78.7459	163.087	-0.909708	0.187906	-4.83464	1.33388e-06	7.21522e-05	Ky	protein_coding
ENSMUSG00000029096	195.914	243.33	148.498	0.664981	0.137496	4.83308	1.34433e-06	7.25157e-05	Htra3	protein_coding
ENSMUSG00000023249	148.975	201.724	96.227	0.919619	0.190058	4.83247	1.34849e-06	7.25383e-05	Parp3	protein_coding
ENSMUSG00000026592	12.6846	24.3347	1.03456	1.34174	0.268276	4.82932	1.37002e-06	7.32073e-05	Tex35	protein_coding
ENSMUSG00000037686	157.842	246.006	69.677	1.23522	0.256273	4.82948	1.36887e-06	7.32073e-05	Aspg	protein_coding
ENSMUSG00000058470	24.0415	43.949	4.13399	1.25884	0.271605	4.829	1.37224e-06	7.32073e-05	Gm8369	protein_coding
ENSMUSG00000031349	509.932	393.008	626.855	-0.633614	0.13129	-4.82549	1.39656e-06	7.43009e-05	Nsdhl	protein_coding
ENSMUSG00000037860	159.169	205.65	112.687	0.781512	0.161945	4.82067	1.4308e-06	7.59146e-05	Aim2	protein_coding
ENSMUSG00000025150	22.3437	34.8654	9.82211	1.24421	0.252678	4.8198	1.43699e-06	7.59526e-05	Cbr2	protein_coding
ENSMUSG00000033220	70.4911	93.7041	47.2781	0.868879	0.17971	4.81894	1.44325e-06	7.59526e-05	Rac2	protein_coding
ENSMUSG00000048406	146.197	214.61	77.7836	1.12171	0.232515	4.81944	1.43962e-06	7.59526e-05		pseudogene
ENSMUSG00000001555	292.654	382.965	202.343	0.820615	0.170422	4.81248	1.49071e-06	7.82382e-05	Fkbp10	protein_coding
ENSMUSG00000030737	714.37	839.739	589	0.493538	0.102649	4.80756	1.5278e-06	7.99687e-05	Slco2b1	protein_coding
ENSMUSG00000004451	567.052	661.552	472.553	0.471156	0.0980899	4.80274	1.56513e-06	8.12653e-05	Ralb	protein_coding
ENSMUSG00000067212	148.126	190.628	105.624	0.773588	0.16086	4.8034	1.55996e-06	8.12653e-05	H2-T23	protein_coding
ENSMUSG00000090698	246.708	412.665	80.7508	1.2903	0.273326	4.80325	1.56114e-06	8.12653e-05	Apold1	protein_coding
ENSMUSG00000000739	100.951	139.706	62.197	0.977191	0.203167	4.79964	1.58953e-06	8.23124e-05	Sult5a1	protein_coding
ENSMUSG00000029030	4809.22	5642.68	3975.75	0.487479	0.101659	4.79519	1.62522e-06	8.39365e-05	Tprgl	protein_coding
ENSMUSG00000045731	171.731	116.776	226.686	-0.847473	0.176801	-4.78954	1.67166e-06	8.6106e-05	Pnoc	protein_coding
ENSMUSG00000026271	29.2018	44.5958	13.8078	1.20175	0.247555	4.78856	1.67982e-06	8.62973e-05	Gpr35	protein_coding
ENSMUSG00000022483	75.6834	105.233	46.1342	0.989194	0.206096	4.78428	1.716e-06	8.72331e-05	Col2a1	protein_coding
ENSMUSG00000024659	51.4002	74.0902	28.7102	1.07192	0.22255	4.78479	1.71167e-06	8.72331e-05	Anxa1	protein_coding
ENSMUSG00000045502	11.8048	23.1318	0.477725	1.53052	0.270641	4.78556	1.70515e-06	8.72331e-05	Hcar2	protein_coding
ENSMUSG00000053964	199.25	293.619	104.881	1.12558	0.235141	4.78516	1.70849e-06	8.72331e-05	Lgals4	protein_coding
ENSMUSG00000027463	80.7286	113.487	47.9699	1.01999	0.212724	4.77937	1.75843e-06	8.91567e-05	Slc52a3	protein_coding
ENSMUSG00000028015	1177.07	1379.14	974.999	0.482858	0.101094	4.77605	1.78776e-06	9.04073e-05	Ctso	protein_coding
ENSMUSG00000031762	5690.9	8537.88	2843.93	1.16043	0.243566	4.77332	1.81218e-06	9.14045e-05	Mt2	protein_coding
ENSMUSG00000024529	41.4052	68.1568	14.6536	1.28961	0.270292	4.77073	1.83563e-06	9.23474e-05	Lox	protein_coding
ENSMUSG00000059851	429.993	348.43	511.557	-0.528748	0.110871	-4.76841	1.85685e-06	9.31735e-05	Kmt5c	protein_coding
ENSMUSG00000075569	213.53	284.903	142.157	0.874327	0.183283	4.76636	1.87585e-06	9.38846e-05	Pms2	protein_coding
ENSMUSG00000035678	32.9981	56.565	9.43123	1.3003	0.274926	4.76331	1.90444e-06	9.50701e-05	Tnfsf9	protein_coding
ENSMUSG00000075415	4970.76	4170.46	5771.07	-0.454286	0.0954257	-4.76059	1.93026e-06	9.61123e-05	Fnbp1	protein_coding
ENSMUSG00000004040	2083.77	2660.19	1507.35	0.746419	0.156887	4.75747	1.96032e-06	9.71108e-05	Stat3	protein_coding
ENSMUSG00000033916	1763.71	2018.21	1509.21	0.409156	0.0859979	4.75762	1.95884e-06	9.71108e-05	Chmp2a	protein_coding
ENSMUSG00000031825	132.347	193.188	71.5054	1.10241	0.231517	4.75575	1.97706e-06	9.73134e-05	Crispld2	protein_coding
ENSMUSG00000032092	36.7248	57.02	16.4295	1.22242	0.254905	4.75554	1.97915e-06	9.73134e-05	Mpzl2	protein_coding
ENSMUSG00000032515	424.798	567.733	281.863	0.878998	0.184771	4.75551	1.97944e-06	9.73134e-05	Csrnp1	protein_coding
ENSMUSG00000047867	180.398	273.17	87.6247	1.17476	0.247539	4.74842	2.05009e-06	0.000100454	Gimap6	protein_coding
ENSMUSG00000085307	25.7439	43.9956	7.4922	1.30538	0.274649	4.74807	2.05367e-06	0.000100454		antisense
ENSMUSG00000100075	47.3283	73.531	21.1256	1.22051	0.255748	4.74632	2.07146e-06	0.00010107		antisense
ENSMUSG00000020389	424.276	538.404	310.148	0.727957	0.153438	4.74277	2.10811e-06	0.000102088	Cdkl3	protein_coding
ENSMUSG00000020961	912.464	757.515	1067.41	-0.478073	0.100779	-4.74356	2.09991e-06	0.000102088	Ston2	protein_coding
ENSMUSG00000022472	3436.67	2688.34	4185.01	-0.602521	0.127033	-4.74296	2.10617e-06	0.000102088	Desi1	protein_coding
ENSMUSG00000010663	6232.37	5334.34	7130.41	-0.408275	0.0861189	-4.74081	2.12864e-06	0.000102826	Fads1	protein_coding
ENSMUSG00000020774	356.182	244.324	468.04	-0.830885	0.175311	-4.73774	2.16119e-06	0.000103881	Aspa	protein_coding
ENSMUSG00000070337	37.6789	63.4599	11.8979	1.29083	0.27382	4.73803	2.15803e-06	0.000103881	Gpr179	protein_coding
ENSMUSG00000028542	1076.24	788.755	1363.73	-0.723777	0.152787	-4.73686	2.17059e-06	0.000104076	Slc6a9	protein_coding
ENSMUSG00000031004	31.89	15.3053	48.4746	-1.18227	0.248502	-4.71141	2.46005e-06	0.000117665	Mki67	protein_coding
ENSMUSG00000048537	3464.74	2855.51	4073.97	-0.493486	0.104797	-4.7089	2.49061e-06	0.000118833	Phldb1	protein_coding
ENSMUSG00000060600	297.84	403.593	192.086	0.915225	0.194403	4.7056	2.53126e-06	0.000120477	Eno3	protein_coding
ENSMUSG00000038543	61.6702	87.073	36.2674	1.02377	0.216762	4.70333	2.55952e-06	0.000121228	BC028528	protein_coding
ENSMUSG00000064225	2721.68	2282.32	3161.04	-0.455103	0.0967566	-4.70353	2.557e-06	0.000121228	Paqr9	protein_coding
ENSMUSG00000028673	1201.12	1478.48	923.758	0.635397	0.135149	4.70112	2.58744e-06	0.000122252	Fuca1	protein_coding
ENSMUSG00000086166	28.327	49.6166	7.0373	1.26945	0.275102	4.69612	2.6515e-06	0.000124975		lincRNA
ENSMUSG00000002910	811.833	1141.87	481.797	1.01036	0.215345	4.69264	2.69704e-06	0.000126813	Arrdc2	protein_coding
ENSMUSG00000031029	3581.03	4126.46	3035.6	0.430453	0.0917727	4.69035	2.72732e-06	0.000127927	Eif3f	protein_coding
ENSMUSG00000038550	339.347	495.358	183.337	1.09483	0.233631	4.68718	2.76989e-06	0.000129611	Ciart	protein_coding
ENSMUSG00000104708	18.7189	32.0094	5.42834	1.30452	0.274555	4.68622	2.78294e-06	0.000129908
ENSMUSG00000030254	349.509	477.708	221.311	0.936365	0.20002	4.6795	2.87569e-06	0.000133916	Rad18	protein_coding
ENSMUSG00000023224	255.228	354.742	155.714	0.978657	0.209162	4.67616	2.92295e-06	0.000135791	Serping1	protein_coding
ENSMUSG00000036123	79.7288	124.496	34.9611	1.21263	0.259279	4.67521	2.93651e-06	0.000136096	Slc9a3	protein_coding
ENSMUSG00000034463	1234.25	1499.57	968.922	0.594731	0.127248	4.6734	2.96248e-06	0.000136972	Scara3	protein_coding
ENSMUSG00000029484	314.186	387.384	240.988	0.639463	0.136832	4.6719	2.98424e-06	0.000137482	Anxa3	protein_coding
ENSMUSG00000042918	100.194	145.427	54.9615	1.0829	0.231332	4.67167	2.98765e-06	0.000137482	Mamstr	protein_coding
ENSMUSG00000058454	841.808	671.269	1012.35	-0.562354	0.120391	-4.67069	3.00185e-06	0.000137809	Dhcr7	protein_coding
ENSMUSG00000030495	815.318	570.122	1060.51	-0.798316	0.170951	-4.66936	3.02144e-06	0.000138381	Slc7a10	protein_coding
ENSMUSG00000038094	634.469	736.03	532.908	0.45144	0.0967341	4.66644	3.06456e-06	0.000140025	Atp13a4	protein_coding
ENSMUSG00000042828	98.5747	175.888	21.2613	1.18255	0.271818	4.64594	3.3853e-06	0.000154317	Trim72	protein_coding
ENSMUSG00000004633	609.836	491.825	727.848	-0.540437	0.116363	-4.644	3.41724e-06	0.000155408	Chn2	protein_coding
ENSMUSG00000028042	598.025	743.246	452.804	0.663509	0.142931	4.64134	3.46157e-06	0.000157056	Zbtb7b	protein_coding
ENSMUSG00000024810	1060.52	737.774	1383.26	-0.805847	0.173697	-4.63918	3.49803e-06	0.000158341	Il33	protein_coding
ENSMUSG00000058135	3792.02	4272.43	3311.61	0.360442	0.0777268	4.63727	3.53046e-06	0.000159437	Gstm1	protein_coding
ENSMUSG00000025283	1056.65	1415.75	697.546	0.88019	0.189906	4.63461	3.57615e-06	0.000161085	Sat1	protein_coding
ENSMUSG00000043251	40.2667	58.735	21.7985	1.09407	0.234276	4.63418	3.58354e-06	0.000161085	Exoc3l	protein_coding
ENSMUSG00000068748	7841.96	6688.83	8995.09	-0.415778	0.0897621	-4.63199	3.62176e-06	0.000162427	Ptprz1	protein_coding
ENSMUSG00000021477	2647.39	3310.9	1983.87	0.6817	0.147184	4.63145	3.63109e-06	0.00016247	Ctsl	protein_coding
ENSMUSG00000050737	98.3235	135.718	60.9294	0.958906	0.207023	4.62111	3.81689e-06	0.000170391	Ptges	protein_coding
ENSMUSG00000052407	103.125	71.2489	135.002	-0.815024	0.176645	-4.60755	4.07432e-06	0.000181466	Ccdc171	protein_coding
ENSMUSG00000020000	199.223	120.23	278.217	-0.986484	0.214022	-4.607	4.08516e-06	0.000181533	Moxd1	protein_coding
ENSMUSG00000022351	1364.04	1043.87	1684.21	-0.642694	0.139588	-4.60402	4.14417e-06	0.000183734	Sqle	protein_coding
ENSMUSG00000028683	478.296	573.794	382.798	0.555538	0.120665	4.60312	4.16204e-06	0.000184106	Eif2b3	protein_coding
ENSMUSG00000035513	1067.95	889.879	1246.02	-0.468736	0.101915	-4.59914	4.24235e-06	0.000187232	Ntng2	protein_coding
ENSMUSG00000030353	45.9053	71.1247	20.6859	1.19158	0.258189	4.59538	4.31969e-06	0.000190213	Tead4	protein_coding
ENSMUSG00000040212	33.1457	47.4539	18.8375	1.04798	0.225864	4.59363	4.35611e-06	0.000191383	Emp3	protein_coding
ENSMUSG00000013483	64.0581	102.811	25.3051	1.22661	0.267959	4.58992	4.43413e-06	0.000194371	Card14	protein_coding
ENSMUSG00000039167	700.496	886.518	514.475	0.715482	0.155879	4.58933	4.44675e-06	0.000194485	Adgrl4	protein_coding
ENSMUSG00000068699	243.094	406.872	79.3165	1.23394	0.274592	4.5875	4.48588e-06	0.000195756	Flnc	protein_coding
ENSMUSG00000025644	28.1971	47.6857	8.70846	1.25618	0.274694	4.58236	4.59749e-06	0.000200176		protein_coding
ENSMUSG00000027864	633.66	777.723	489.597	0.623425	0.13608	4.58056	4.63736e-06	0.000201461	Ptgfrn	protein_coding
ENSMUSG00000005873	10226.7	8689.52	11763.9	-0.424265	0.0926439	-4.57951	4.66055e-06	0.000202016	Reep5	protein_coding
ENSMUSG00000033644	59.5047	82.3961	36.6133	0.964229	0.209788	4.576	4.73948e-06	0.00020498	Piwil2	protein_coding
ENSMUSG00000022658	3325.42	2593.98	4056.86	-0.605541	0.132358	-4.57495	4.76332e-06	0.000205553	Tagln3	protein_coding
ENSMUSG00000034341	10541.1	11847.4	9234.84	0.35235	0.077032	4.57406	4.78362e-06	0.000205971	Wbp2	protein_coding
ENSMUSG00000023067	1264.54	2210.09	318.992	1.18679	0.273871	4.57248	4.81985e-06	0.000206217	Cdkn1a	protein_coding
ENSMUSG00000030657	2175.32	1866.02	2484.61	-0.402293	0.0879839	-4.57229	4.82412e-06	0.000206217	Xylt1	protein_coding
ENSMUSG00000055323	33.1869	53.4611	12.9128	1.23254	0.267999	4.57196	4.83181e-06	0.000206217		protein_coding
ENSMUSG00000105107	24.1898	38.84	9.5395	1.23589	0.266844	4.57277	4.81315e-06	0.000206217
ENSMUSG00000079012	12.1778	24.1032	0.252395	0.866169	0.236724	4.57032	4.8698e-06	0.000207383	Serpina3m	protein_coding
ENSMUSG00000035944	390.679	491.455	289.903	0.698306	0.152803	4.56856	4.91092e-06	0.000208677	Ttc38	protein_coding
ENSMUSG00000032018	1671.5	1320.89	2022.1	-0.579952	0.127034	-4.56517	4.99099e-06	0.000211616	Sc5d	protein_coding
ENSMUSG00000019970	4387.78	5816.31	2959.26	0.847376	0.185693	4.56357	5.02899e-06	0.000212762	Sgk1	protein_coding
ENSMUSG00000037254	129.133	193.046	65.2203	1.12582	0.246671	4.56284	5.04662e-06	0.000213044	Itih2	protein_coding
ENSMUSG00000009248	27.6456	48.3949	6.89632	1.22902	0.274774	4.56233	5.05898e-06	0.000213103	Ascl2	protein_coding
ENSMUSG00000113136	10.0346	19.8168	0.252395	0.977977	0.245721	4.56149	5.07911e-06	0.000213487	LOC105245440
ENSMUSG00000110125	51.1562	88.2283	14.0841	1.22239	0.275197	4.56013	5.1123e-06	0.000214418	Gm33148
ENSMUSG00000004951	58.1007	91.4251	24.7763	1.20203	0.263762	4.55903	5.13897e-06	0.000215072	Hspb1	protein_coding
ENSMUSG00000041679	147.384	226.748	68.0201	1.17098	0.257353	4.55841	5.15431e-06	0.000215251	Lrrc29	protein_coding
ENSMUSG00000042213	211.099	287.309	134.889	0.917143	0.201161	4.5557	5.22111e-06	0.000217131	Zfand4	protein_coding
ENSMUSG00000044726	26.0868	12.8545	39.3191	-1.14454	0.248167	-4.55568	5.22169e-06	0.000217131	Erich5	protein_coding
ENSMUSG00000002769	43.739	73.312	14.166	1.23875	0.274415	4.55411	5.26087e-06	0.000218292	Gnmt	protein_coding
ENSMUSG00000035385	13.5562	25.61	1.50245	1.16759	0.264336	4.55259	5.29886e-06	0.0002194	Ccl2	protein_coding
ENSMUSG00000022372	246.264	309.21	183.318	0.691176	0.151765	4.55186	5.3173e-06	0.000219695	Sla	protein_coding
ENSMUSG00000021417	975.199	1229.54	720.859	0.703702	0.154623	4.55062	5.3488e-06	0.000220527	Eci2	protein_coding
ENSMUSG00000026834	572.001	402.751	741.251	-0.783933	0.172301	-4.5492	5.38492e-06	0.000221546	Acvr1c	protein_coding
ENSMUSG00000072487	66.5774	91.923	41.2317	0.952682	0.208784	4.54782	5.42046e-06	0.000222537	Mroh5	protein_coding
ENSMUSG00000030406	114.479	147.084	81.8745	0.759935	0.166988	4.54491	5.49577e-06	0.000225153	Gipr	protein_coding
ENSMUSG00000027293	430.37	565.576	295.165	0.82197	0.181109	4.53721	5.70034e-06	0.000233042	Ehd4	protein_coding
ENSMUSG00000026177	80.2835	105.123	55.4442	0.811667	0.178529	4.53497	5.76106e-06	0.00023503	Slc11a1	protein_coding
ENSMUSG00000032579	403.262	338.131	468.393	-0.454476	0.100266	-4.53226	5.83573e-06	0.000237079	Hemk1	protein_coding
ENSMUSG00000036854	193.084	275.064	111.105	1.02546	0.226082	4.53239	5.83195e-06	0.000237079	Hspb6	protein_coding
ENSMUSG00000015484	380.767	252.75	508.785	-0.86712	0.191364	-4.53014	5.89434e-06	0.000238961	Fam163a	protein_coding
ENSMUSG00000025278	4553.48	5542.37	3564.59	0.597766	0.132057	4.52653	5.99596e-06	0.00024207	Flnb	protein_coding
ENSMUSG00000038811	65.2929	89.0374	41.5485	0.922738	0.203123	4.52693	5.98473e-06	0.00024207	Gngt2	protein_coding
ENSMUSG00000029310	1573.99	1769.14	1378.84	0.352823	0.0779666	4.52521	6.03358e-06	0.000243083	Nudt9	protein_coding
ENSMUSG00000038387	211.383	250.649	172.118	0.519736	0.114874	4.52251	6.11106e-06	0.000245695	Rras	protein_coding
ENSMUSG00000037355	724.628	950.921	498.336	0.817485	0.180805	4.52068	6.16404e-06	0.000247313	Uvssa	protein_coding
ENSMUSG00000021803	233.013	187.858	278.167	-0.537334	0.118898	-4.51823	6.23584e-06	0.000249678	Cdhr1	protein_coding
ENSMUSG00000037447	413.288	555.236	271.34	0.881512	0.19511	4.51678	6.27865e-06	0.000250875	Arid5a	protein_coding
ENSMUSG00000109733	68.2248	103.314	33.1353	1.14173	0.252578	4.51039	6.47079e-06	0.000258021
ENSMUSG00000023393	70.0315	127.824	12.2386	1.06933	0.264273	4.50747	6.56042e-06	0.000261059	Slc17a9	protein_coding
ENSMUSG00000024109	13448.3	11066.1	15830.4	-0.49513	0.109908	-4.50495	6.63883e-06	0.000262645	Nrxn1	protein_coding
ENSMUSG00000030017	5.83364	11.6673	0	0.899803	0.239512	4.50491	6.64014e-06	0.000262645	Reg3g	protein_coding
ENSMUSG00000030579	289.116	349.507	228.725	0.577679	0.128193	4.50489	6.64086e-06	0.000262645	Tyrobp	protein_coding
ENSMUSG00000032744	181.761	243.124	120.398	0.868697	0.192723	4.50315	6.69533e-06	0.000264261	Heyl	protein_coding
ENSMUSG00000033720	4451.63	3519.82	5383.44	-0.5776	0.128311	-4.50151	6.74718e-06	0.000265768	Sfxn5	protein_coding
ENSMUSG00000063011	27.4777	44.47	10.4855	1.22176	0.269588	4.49909	6.82454e-06	0.000268271	Msln	protein_coding
ENSMUSG00000042116	691.598	858.177	525.019	0.65553	0.145759	4.49658	6.90544e-06	0.000270356	Vwa1	protein_coding
ENSMUSG00000057054	111.443	155.32	67.5671	0.972497	0.215863	4.49684	6.89703e-06	0.000270356	Inca1	protein_coding
ENSMUSG00000017009	3170.72	3904.55	2436.89	0.632576	0.140701	4.49577	6.93178e-06	0.000270841	Sdc4	protein_coding
ENSMUSG00000117255	100.38	184.195	16.5638	1.03519	0.261553	4.49206	7.05361e-06	0.000275048
ENSMUSG00000015806	4007.94	3083.11	4932.78	-0.630654	0.140421	-4.49111	7.08533e-06	0.000275466	Qdpr	protein_coding
ENSMUSG00000112712	13.6475	4.53054	22.7645	-1.2605	0.272894	-4.49089	7.09269e-06	0.000275466
ENSMUSG00000074466	103.311	146.415	60.2071	1.01092	0.224728	4.48941	7.14194e-06	0.000276825	Gm15417	antisense
ENSMUSG00000027412	94.6067	138.657	50.5565	1.08043	0.240345	4.4884	7.17602e-06	0.000277592	Lpin3	protein_coding
ENSMUSG00000041560	2193.21	2666.17	1720.25	0.593559	0.132255	4.48781	7.19595e-06	0.000277809	Nop53	protein_coding
ENSMUSG00000030022	815.643	1308.45	322.839	1.19813	0.269753	4.48716	7.21803e-06	0.000278109	Adamts9	protein_coding
ENSMUSG00000097974	185.657	137.249	234.065	-0.700727	0.156118	-4.48639	7.24417e-06	0.000278563		lincRNA
ENSMUSG00000020102	934.901	558.071	1311.73	-0.986541	0.220033	-4.48491	7.29456e-06	0.000279947	Slc16a7	protein_coding
ENSMUSG00000038781	68.9416	89.0274	48.8558	0.774168	0.172166	4.48401	7.32545e-06	0.000280026	Stap2	protein_coding
ENSMUSG00000040414	1765.17	2335.12	1195.22	0.837974	0.18687	4.48427	7.31635e-06	0.000280026	Slc25a28	protein_coding
ENSMUSG00000023235	353.558	429.347	277.77	0.590534	0.131684	4.4833	7.34971e-06	0.000280401	Ccl25	protein_coding
ENSMUSG00000038583	24.7083	10.4807	38.936	-1.19576	0.264333	-4.48056	7.44483e-06	0.000283473	Pln	protein_coding
ENSMUSG00000035486	445.466	313.635	577.296	-0.779962	0.174069	-4.47954	7.48028e-06	0.000284265	Plk5	protein_coding
ENSMUSG00000114230	33.1655	55.906	10.425	1.21795	0.275045	4.47043	7.80609e-06	0.000296067
ENSMUSG00000027792	127.077	82.2518	171.902	-0.898349	0.200988	-4.46445	8.02757e-06	0.000303874	Bche	protein_coding
ENSMUSG00000047996	126.975	82.9735	170.977	-0.884514	0.198031	-4.46106	8.15537e-06	0.000308111	Prrg1	protein_coding
ENSMUSG00000022013	1467.47	1182.04	1752.9	-0.539722	0.121035	-4.45909	8.2309e-06	0.000309759	Dnajc15	protein_coding
ENSMUSG00000042607	32.9709	50.1388	15.803	1.1437	0.254092	4.45912	8.22951e-06	0.000309759	Asb4	protein_coding
ENSMUSG00000020286	69.2643	126.492	12.0368	1.05034	0.263298	4.45713	8.30626e-06	0.000311991	1700093K21Rik	protein_coding
ENSMUSG00000021902	219.372	301.952	136.791	0.939103	0.210589	4.45625	8.34075e-06	0.000312681	Phf7	protein_coding
ENSMUSG00000025804	15.0117	25.6718	4.35157	1.24935	0.275112	4.45346	8.44959e-06	0.000315801	Ccr1	protein_coding
ENSMUSG00000109157	101.128	159.706	42.5497	1.18155	0.266403	4.45329	8.45648e-06	0.000315801
ENSMUSG00000074252	164.968	241.27	88.6659	1.07139	0.240637	4.45159	8.52349e-06	0.000317692		protein_coding
ENSMUSG00000003032	240.937	357.233	124.641	1.09574	0.246469	4.44946	8.60846e-06	0.000320245	Klf4	protein_coding
ENSMUSG00000033722	213.022	169.545	256.499	-0.564465	0.126972	-4.444	8.82996e-06	0.000327857	BC034090	protein_coding
ENSMUSG00000004328	804.81	1089.65	519.973	0.896823	0.201967	4.44046	8.97666e-06	0.000332667	Hif3a	protein_coding
ENSMUSG00000026628	54.9161	91.3494	18.4828	1.20462	0.274521	4.43852	9.05791e-06	0.000335039	Atf3	protein_coding
ENSMUSG00000004105	113.41	55.1445	171.676	-1.12712	0.25442	-4.4334	9.27578e-06	0.000342446	Angptl2	protein_coding
ENSMUSG00000040528	11.2275	20.7272	1.72778	1.21864	0.270377	4.43261	9.30984e-06	0.000343051	Milr1	protein_coding
ENSMUSG00000020914	34.5461	16.9152	52.1769	-1.12761	0.252621	-4.43179	9.3454e-06	0.000343709	Top2a	protein_coding
ENSMUSG00000118202	1103.46	932.405	1274.51	-0.435998	0.0984245	-4.4296	9.4409e-06	0.000346565
ENSMUSG00000109118	66.9853	101.824	32.1468	1.13408	0.255637	4.429	9.46727e-06	0.000346877	Gm32031
ENSMUSG00000056296	3187.09	2692.54	3681.65	-0.436508	0.09863	-4.42567	9.61435e-06	0.000351603	Synpr	protein_coding
ENSMUSG00000020251	373.062	271.957	474.166	-0.723611	0.163496	-4.42466	9.65934e-06	0.000352398	Glt8d2	protein_coding
ENSMUSG00000027562	3719.96	2808.96	4630.96	-0.66324	0.149905	-4.42437	9.67239e-06	0.000352398	Car2	protein_coding
ENSMUSG00000057530	2011.34	2601.96	1420.72	0.773317	0.17502	4.41837	9.94462e-06	0.000361638	Ece1	protein_coding
ENSMUSG00000025742	852.065	689.212	1014.92	-0.530788	0.120201	-4.41556	1.00748e-05	0.000365687	Prps2	protein_coding
ENSMUSG00000015053	211.086	276.73	145.442	0.811509	0.183751	4.41359	1.01672e-05	0.000367654	Gata2	protein_coding
ENSMUSG00000058886	1895.43	2425.27	1365.58	0.742439	0.168227	4.41319	1.01858e-05	0.000367654	Deaf1	protein_coding
ENSMUSG00000060470	23.4092	40.8451	5.97325	1.18941	0.27442	4.41339	1.01766e-05	0.000367654	Adgrg3	protein_coding
ENSMUSG00000113722	95.1317	136.821	53.4429	1.03444	0.234042	4.41206	1.02391e-05	0.000368893	Snhg10
ENSMUSG00000044206	6.65384	13.0823	0.22533	1.13417	0.257887	4.40978	1.03477e-05	0.000372116	Vsig4	protein_coding
ENSMUSG00000015083	37.8395	55.2086	20.4704	1.06647	0.240144	4.40844	1.04119e-05	0.00037373	C8g	protein_coding
ENSMUSG00000071350	275.785	402.136	149.434	1.05958	0.240526	4.4071	1.04763e-05	0.000375348	Setdb2	protein_coding
ENSMUSG00000036875	91.0732	131.055	51.0912	1.03409	0.234234	4.4057	1.05445e-05	0.000377095	Dna2	protein_coding
ENSMUSG00000008540	200.184	255.36	145.008	0.733144	0.166402	4.40329	1.06622e-05	0.000380604	Mgst1	protein_coding
ENSMUSG00000002257	88.8314	125.468	52.1945	0.994248	0.22556	4.39682	1.09848e-05	0.000391401	Def6	protein_coding
ENSMUSG00000087373	44.8879	77.0793	12.6966	1.17821	0.275014	4.39498	1.10785e-05	0.000394016		lincRNA
ENSMUSG00000097141	315.175	445.18	185.17	0.993392	0.22607	4.39393	1.11319e-05	0.000395192		TEC
ENSMUSG00000023004	820.471	610.05	1030.89	-0.68885	0.156927	-4.3892	1.13769e-05	0.000403152	Tuba1b	protein_coding
ENSMUSG00000085603	28.5543	45.6265	11.482	1.18699	0.268731	4.38628	1.15305e-05	0.00040785		transcribed_processed_pseudogene
ENSMUSG00000116180	330.107	438.769	221.446	0.844993	0.192706	4.38292	1.17098e-05	0.000413442
ENSMUSG00000030729	14150.2	12289.4	16011	-0.372386	0.085022	-4.37988	1.18747e-05	0.000418503	Pgm2l1	protein_coding
ENSMUSG00000041479	15.3892	6.46368	24.3147	-1.18821	0.265007	-4.37829	1.19614e-05	0.000420796	Syt15	protein_coding
ENSMUSG00000090124	23.3941	35.1212	11.667	1.11388	0.250848	4.37623	1.20749e-05	0.00042402	Ugt1a7c	protein_coding
ENSMUSG00000066113	286.868	219.423	354.313	-0.639896	0.146406	-4.36986	1.24325e-05	0.00043579	Adamtsl1	protein_coding
ENSMUSG00000020486	3819.06	3218.58	4419.54	-0.44148	0.101047	-4.36902	1.24806e-05	0.000436685	Sept4	protein_coding
ENSMUSG00000040118	6548.26	5670.75	7425.77	-0.379254	0.0868291	-4.36781	1.25498e-05	0.000438316	Cacna2d1	protein_coding
ENSMUSG00000038067	5.19976	10.3995	0	0.867323	0.237431	4.36696	1.25986e-05	0.000439233	Csf3	protein_coding
ENSMUSG00000056316	118.949	169.42	68.4793	1.00941	0.230922	4.36602	1.26532e-05	0.000440346		protein_coding
ENSMUSG00000032816	1553.68	1218.62	1888.74	-0.591377	0.135484	-4.36476	1.27262e-05	0.000442091	Igdcc4	protein_coding
ENSMUSG00000021136	481.227	578.561	383.892	0.557581	0.127765	4.36346	1.28019e-05	0.000443929	Smoc1	protein_coding
ENSMUSG00000026778	321.544	233.12	409.967	-0.731315	0.16766	-4.36073	1.29632e-05	0.000448721	Prkcq	protein_coding
ENSMUSG00000025934	69.0818	101.38	36.7831	1.06639	0.244073	4.35823	1.31119e-05	0.00045306	Gsta3	protein_coding
ENSMUSG00000009575	6883.17	6077.57	7688.78	-0.332818	0.0763947	-4.35656	1.32125e-05	0.000455724	Cbx5	protein_coding
ENSMUSG00000036155	2888.08	2620.31	3155.85	-0.265434	0.060988	-4.35222	1.34768e-05	0.000463196	Mgat5	protein_coding
ENSMUSG00000037855	10327.6	8709.45	11945.7	-0.439945	0.101078	-4.35253	1.34577e-05	0.000463196	Zfp365	protein_coding
ENSMUSG00000045193	2594.72	3528.67	1660.78	0.901484	0.207203	4.35147	1.3523e-05	0.000463963	Cirbp	protein_coding
ENSMUSG00000085084	401.939	538.84	265.037	0.865189	0.199019	4.34614	1.38557e-05	0.000474539	4930570G19Rik	processed_transcript
ENSMUSG00000045094	110.561	150.733	70.3892	0.90781	0.20857	4.3454	1.39023e-05	0.000475296	Arhgef37	protein_coding
ENSMUSG00000051965	91.5819	140.723	42.4409	1.13182	0.260764	4.34411	1.39838e-05	0.000477244	Nanos2	protein_coding
ENSMUSG00000058975	5543.13	4724.29	6361.97	-0.41595	0.0957908	-4.34226	1.41028e-05	0.000480459	Kcnc1	protein_coding
ENSMUSG00000015568	1150.29	849.504	1451.07	-0.699307	0.161177	-4.33854	1.43431e-05	0.000487792	Lpl	protein_coding
ENSMUSG00000109216	54.9346	90.8054	19.0638	1.17582	0.274549	4.33259	1.47363e-05	0.000500286
ENSMUSG00000058672	7420.43	5655.13	9185.74	-0.644269	0.148769	-4.33067	1.48659e-05	0.000503806	Tubb2a	protein_coding
ENSMUSG00000000202	239.888	164.284	315.493	-0.812887	0.187721	-4.32769	1.50684e-05	0.000509779	Btbd17	protein_coding
ENSMUSG00000046523	2047.42	1615.54	2479.3	-0.579232	0.133875	-4.32659	1.51438e-05	0.00051144	Kctd4	protein_coding
ENSMUSG00000058441	3181.43	2468.45	3894.41	-0.611083	0.141299	-4.32469	1.52746e-05	0.00051407	Panx2	protein_coding
ENSMUSG00000064247	165.183	131.671	198.695	-0.557181	0.128784	-4.32478	1.52681e-05	0.00051407	Plcxd1	protein_coding
ENSMUSG00000005057	232.024	330.333	133.715	1.00318	0.231987	4.32383	1.53343e-05	0.000515185	Sh2b2	protein_coding
ENSMUSG00000110735	21.0571	39.7417	2.37247	0.943133	0.251554	4.32147	1.54994e-05	0.000519831
ENSMUSG00000020387	2800.07	3134.15	2465.99	0.339103	0.0785191	4.31869	1.5696e-05	0.000525519	Jade2	protein_coding
ENSMUSG00000052609	728.373	572.678	884.068	-0.586056	0.135741	-4.31708	1.58105e-05	0.000528442	Plekhg3	protein_coding
ENSMUSG00000071637	490.473	640.814	340.132	0.795601	0.184453	4.31221	1.61633e-05	0.000539304	Cebpd	pseudogene
ENSMUSG00000038496	73.8181	34.8936	112.743	-1.11924	0.259761	-4.31179	1.61935e-05	0.000539385	Slc19a3	protein_coding
ENSMUSG00000007122	23.4333	35.3396	11.5271	1.10948	0.253846	4.30798	1.64751e-05	0.000547824	Casq1	protein_coding
ENSMUSG00000027995	47.0065	64.2862	29.7268	0.913367	0.210933	4.30754	1.65081e-05	0.000547983	Tlr2	protein_coding
ENSMUSG00000080727	59.9318	89.0694	30.7941	1.08103	0.25048	4.30466	1.67245e-05	0.000554219	C920021L13Rik	protein_coding
ENSMUSG00000075232	399.526	309.519	489.533	-0.61364	0.142564	-4.30356	1.68073e-05	0.000556014	Amd1	protein_coding
ENSMUSG00000061039	26.4219	46.0259	6.81795	1.1487	0.273862	4.29798	1.72358e-05	0.000569221	Olfr920	protein_coding
ENSMUSG00000030685	3998.56	4793.77	3203.35	0.548542	0.127691	4.29579	1.74071e-05	0.000573904	Kctd13	protein_coding
ENSMUSG00000026385	2350.76	2715.98	1985.55	0.436154	0.101539	4.29535	1.74422e-05	0.000574084	Dbi	protein_coding
ENSMUSG00000044986	431.211	354.049	508.373	-0.496576	0.11563	-4.294	1.75479e-05	0.000576586	Tst	protein_coding
ENSMUSG00000039787	311.041	361.654	260.429	0.454554	0.105855	4.29313	1.76172e-05	0.000577886	Cercam	protein_coding
ENSMUSG00000086165	75.7725	110.517	41.0279	1.0467	0.243378	4.29103	1.77847e-05	0.000582396		antisense
ENSMUSG00000004885	34.525	48.7695	20.2805	0.981771	0.22694	4.28963	1.78971e-05	0.000585092	Crabp2	protein_coding
ENSMUSG00000035133	3917.75	3402.32	4433.19	-0.372325	0.0868338	-4.28777	1.80478e-05	0.000589025	Arhgap5	protein_coding
ENSMUSG00000030339	269.404	355.324	183.485	0.820293	0.191261	4.2871	1.8102e-05	0.000589803	Ltbr	protein_coding
ENSMUSG00000028195	318.798	547.492	90.1047	1.12361	0.274076	4.2847	1.82985e-05	0.000595208	Ccn1	protein_coding
ENSMUSG00000027605	1486.44	1191.61	1781.28	-0.546876	0.127656	-4.28385	1.8369e-05	0.000596502	Acss2	protein_coding
ENSMUSG00000074758	17.7868	7.25282	28.3207	-1.16882	0.268959	-4.28037	1.86584e-05	0.000604887	Gm5535	lincRNA
ENSMUSG00000028577	1745.71	2103.34	1388.09	0.563095	0.131576	4.27943	1.87371e-05	0.000606427	Plaa	protein_coding
ENSMUSG00000024942	757.59	617.929	897.251	-0.511367	0.119554	-4.27703	1.89406e-05	0.000611991	Capn1	protein_coding
ENSMUSG00000037010	388.964	302.34	475.587	-0.608384	0.142242	-4.27643	1.89911e-05	0.000612604	Apln	protein_coding
ENSMUSG00000041488	1546.97	1956.99	1136.95	0.705334	0.164984	4.27495	1.91179e-05	0.000615672	Stx3	protein_coding
ENSMUSG00000117980	33.9238	52.7608	15.0867	1.13801	0.265312	4.27295	1.92906e-05	0.000620205
ENSMUSG00000044456	115.756	148.301	83.2123	0.744601	0.174098	4.27138	1.94264e-05	0.000623538	Rin3	protein_coding
ENSMUSG00000041219	178.311	259.869	96.7533	1.04104	0.243919	4.26841	1.96875e-05	0.000630879	Arhgap11a	protein_coding
ENSMUSG00000035929	81.5355	108.383	54.6882	0.836644	0.195639	4.26616	1.98868e-05	0.000636214	H2-Q4	protein_coding
ENSMUSG00000024298	3938.74	3353.8	4523.68	-0.41773	0.0979288	-4.26562	1.99347e-05	0.000636698	Zfp871	protein_coding
ENSMUSG00000029491	23.0283	40.5241	5.53242	1.12308	0.272184	4.26264	2.02023e-05	0.000644185	Pde6b	protein_coding
ENSMUSG00000033577	3819.71	3172.28	4467.15	-0.472901	0.110959	-4.2619	2.02698e-05	0.000645276	Myo6	protein_coding
ENSMUSG00000025510	612.467	709.762	515.171	0.445805	0.104614	4.26106	2.03463e-05	0.000646653	Cd151	protein_coding
ENSMUSG00000117975	66.1902	99.0027	33.3778	1.08216	0.254045	4.25179	2.12067e-05	0.000672896	Itprip
ENSMUSG00000027938	13.2769	22.0332	4.52068	1.19687	0.273765	4.25001	2.13764e-05	0.000677176	Creb3l4	protein_coding
ENSMUSG00000003526	1102.27	1275.75	928.785	0.442189	0.10409	4.24797	2.15715e-05	0.000681132	Prodh	protein_coding
ENSMUSG00000033904	2283.33	1904.51	2662.15	-0.463835	0.109183	-4.24817	2.15526e-05	0.000681132	Ccp110	protein_coding
ENSMUSG00000069135	531.365	663.275	399.456	0.665767	0.156769	4.24594	2.17679e-05	0.000686218	Fgfr1op	protein_coding
ENSMUSG00000028655	844.255	1036.91	651.595	0.620383	0.146129	4.24513	2.18469e-05	0.000687594	Mfsd2a	protein_coding
ENSMUSG00000032021	16.4697	30.0861	2.85335	1.08405	0.266187	4.24475	2.18841e-05	0.00068765	Crtam	protein_coding
ENSMUSG00000028270	89.1711	115.223	63.1195	0.76078	0.179014	4.24187	2.21669e-05	0.000695411	Gbp2	protein_coding
ENSMUSG00000020038	569.494	778.283	360.704	0.904911	0.213346	4.24131	2.22222e-05	0.000696019	Cry1	protein_coding
ENSMUSG00000034235	3329.57	3940.43	2718.71	0.508727	0.119988	4.23973	2.23789e-05	0.000699801	Usp54	protein_coding
ENSMUSG00000050017	2978.1	3371.47	2584.74	0.373427	0.0881401	4.23669	2.26843e-05	0.000707567	Pitpnb	protein_coding
ENSMUSG00000063297	3254.47	2791.56	3717.38	-0.400676	0.0945755	-4.23653	2.27002e-05	0.000707567	Luzp2	protein_coding
ENSMUSG00000061762	156.665	118.128	195.202	-0.658667	0.155513	-4.2332	2.30388e-05	0.000716973	Tac1	protein_coding
ENSMUSG00000002831	1329.71	2308.6	350.824	1.08691	0.272118	4.23239	2.31219e-05	0.000718405	Plin4	protein_coding
ENSMUSG00000020326	1927.94	1611.45	2244.43	-0.458969	0.108472	-4.23116	2.32493e-05	0.000721212	Ccng1	protein_coding
ENSMUSG00000040860	2130.57	1654.43	2606.7	-0.607386	0.143821	-4.22314	2.40922e-05	0.000746165	Crocc	protein_coding
ENSMUSG00000015452	44.7406	70.2222	19.259	1.13094	0.267972	4.21978	2.44546e-05	0.000756185	Ager	protein_coding
ENSMUSG00000035673	1042.41	1315.98	768.843	0.697919	0.165413	4.21891	2.45482e-05	0.000757871	Sbno2	protein_coding
ENSMUSG00000040322	108.102	139.404	76.7992	0.752491	0.178218	4.21575	2.4895e-05	0.000766143	Slc25a24	protein_coding
ENSMUSG00000102336	112.275	72.4462	152.105	-0.884208	0.20949	-4.21605	2.4862e-05	0.000766143		lincRNA
ENSMUSG00000027953	911.417	1118.38	704.449	0.616267	0.146213	4.21449	2.50345e-05	0.000768839	Slc50a1	protein_coding
ENSMUSG00000073481	1054.43	1199.06	909.796	0.387317	0.0919029	4.21424	2.50618e-05	0.000768839	Marc2	protein_coding
ENSMUSG00000029162	239	293.82	184.181	0.623654	0.147946	4.21348	2.51461e-05	0.00077021	Khk	protein_coding
ENSMUSG00000019478	971.855	1175.16	768.549	0.573126	0.136026	4.21296	2.5204e-05	0.000770768	Rab4a	protein_coding
ENSMUSG00000030089	132.141	166.684	97.5989	0.696459	0.165194	4.21141	2.53784e-05	0.00077488	Slc41a3	protein_coding
ENSMUSG00000034595	316.257	403.854	228.66	0.729215	0.17311	4.21079	2.54483e-05	0.000775792	Ppp1r18	protein_coding
ENSMUSG00000021750	15606.3	18533	12679.6	0.518666	0.123212	4.20951	2.5592e-05	0.000778952	Fam107a	protein_coding
ENSMUSG00000021670	2413.27	2022.2	2804.35	-0.453135	0.107705	-4.20712	2.58643e-05	0.000786007	Hmgcr	protein_coding
ENSMUSG00000020072	47.1685	67.7461	26.5909	1.00966	0.238947	4.20538	2.60644e-05	0.000790849	Pbld2	protein_coding
ENSMUSG00000008307	291.103	419.714	162.492	1.01292	0.241038	4.20429	2.61906e-05	0.000792503	1700109H08Rik	protein_coding
ENSMUSG00000027456	50.4205	79.3499	21.4912	1.12877	0.268625	4.20321	2.63157e-05	0.000792503	Sdcbp2	protein_coding
ENSMUSG00000029022	718.976	904.003	533.948	0.686379	0.163285	4.20304	2.63358e-05	0.000792503	Miip	protein_coding
ENSMUSG00000037169	158.228	107.169	209.288	-0.824166	0.195951	-4.2028	2.63637e-05	0.000792503	Mycn	protein_coding
ENSMUSG00000040174	296.589	369.522	223.656	0.660905	0.157186	4.20297	2.63441e-05	0.000792503	Alkbh3	protein_coding
ENSMUSG00000040447	3917.42	4664.52	3170.31	0.526751	0.125328	4.20292	2.63497e-05	0.000792503	Spns2	protein_coding
ENSMUSG00000061878	61.213	93.6378	28.7883	1.10183	0.261925	4.20227	2.64253e-05	0.000793126	Sphk1	protein_coding
ENSMUSG00000086604	70.1866	101.575	38.7985	1.02063	0.242353	4.20149	2.6516e-05	0.000794621		processed_transcript
ENSMUSG00000073514	4169.36	3517.25	4821.47	-0.438163	0.104325	-4.19994	2.66986e-05	0.000798859	Dok6	protein_coding
ENSMUSG00000056492	1671.5	1931.87	1411.14	0.436445	0.103982	4.19722	2.70213e-05	0.000807272	Adgrf5	protein_coding
ENSMUSG00000026768	1085.02	1467.22	702.812	0.876384	0.208951	4.19456	2.73399e-05	0.000815536	Itga8	protein_coding
ENSMUSG00000022651	5.15956	10.0938	0.22533	1.11372	0.259137	4.19226	2.76191e-05	0.000822601	Retnlg	protein_coding
ENSMUSG00000036745	7261.83	6317.26	8206.39	-0.367726	0.0877558	-4.19032	2.78557e-05	0.000827179	Ttll7	protein_coding
ENSMUSG00000049928	378.583	629.245	127.921	1.12443	0.275311	4.1903	2.7858e-05	0.000827179	Glp2r	protein_coding
ENSMUSG00000026941	37.5994	18.701	56.4978	-1.07949	0.256867	-4.18612	2.8376e-05	0.000841271	Mamdc4	protein_coding
ENSMUSG00000028312	411.216	342.981	479.451	-0.464079	0.110928	-4.1833	2.87312e-05	0.000850504	Smc2	protein_coding
ENSMUSG00000027408	345.843	476.406	215.279	0.918513	0.219591	4.18231	2.88558e-05	0.000852893	Cpxm1	protein_coding
ENSMUSG00000020099	819.758	531.712	1107.8	-0.87415	0.20905	-4.18192	2.89059e-05	0.000853076	Unc5b	protein_coding
ENSMUSG00000110016	108.308	140.141	76.4751	0.764104	0.182492	4.18113	2.90065e-05	0.000854744	Gm20751
ENSMUSG00000055540	1444.65	1076.63	1812.67	-0.679223	0.162575	-4.17776	2.94396e-05	0.000866192	Epha6	protein_coding
ENSMUSG00000073147	629.165	812.582	445.748	0.759027	0.181688	4.17699	2.95389e-05	0.0008678	5031425E22Rik	lincRNA
ENSMUSG00000097023	1162.1	1556.96	767.237	0.852548	0.204294	4.17327	3.00265e-05	0.000880792	Mir9-3hg	lincRNA
ENSMUSG00000057841	1093.73	1256.08	931.382	0.41739	0.100025	4.17267	3.01047e-05	0.000881755	Rpl32	protein_coding
ENSMUSG00000014786	794.145	1011.95	576.344	0.722121	0.173159	4.16981	3.04847e-05	0.00089154	Slc9a5	protein_coding
ENSMUSG00000040488	2131.15	1749.66	2512.64	-0.496354	0.119062	-4.16881	3.06189e-05	0.000894119	Ltbp4	protein_coding
ENSMUSG00000019935	147.165	116.521	177.809	-0.568675	0.136565	-4.16216	3.1525e-05	0.000919007	Slc17a8	protein_coding
ENSMUSG00000037035	361.998	475.844	248.151	0.804889	0.193333	4.16187	3.15659e-05	0.000919007	Inhbb	protein_coding
ENSMUSG00000035021	70.817	102.376	39.2583	1.01124	0.242454	4.15959	3.18819e-05	0.000926819	Baz1a	protein_coding
ENSMUSG00000057789	403.004	468.462	337.546	0.456046	0.109679	4.15735	3.21956e-05	0.000934538	Bak1	protein_coding
ENSMUSG00000021715	582.443	736.541	428.345	0.700126	0.16846	4.15533	3.24824e-05	0.000941456	Cwc27	protein_coding
ENSMUSG00000024042	420.456	523.566	317.347	0.656111	0.157982	4.15227	3.29197e-05	0.000949878	Sik1	protein_coding
ENSMUSG00000025223	3915.5	4531.95	3299.06	0.440609	0.106105	4.15253	3.28818e-05	0.000949878	Ldb1	protein_coding
ENSMUSG00000040462	4049.55	4489.44	3609.66	0.309118	0.0744416	4.15246	3.2892e-05	0.000949878	Os9	protein_coding
ENSMUSG00000022074	32.6166	54.6245	10.6088	1.13072	0.275316	4.15157	3.30208e-05	0.000951381	Tnfrsf10b	protein_coding
ENSMUSG00000028060	2268.82	2735.96	1801.67	0.563464	0.135764	4.15021	3.32177e-05	0.000955637	Khdc4	protein_coding
ENSMUSG00000029838	4377.14	3681.56	5072.72	-0.444106	0.107134	-4.14528	3.39406e-05	0.000974989	Ptn	protein_coding
ENSMUSG00000001943	90.3809	119.198	61.564	0.812702	0.196006	4.13942	3.48182e-05	0.000998721	Vsig2	protein_coding
ENSMUSG00000026029	88.0495	111.425	64.6739	0.700366	0.168936	4.13902	3.48799e-05	0.000999017	Casp8	protein_coding
ENSMUSG00000086006	41.7784	26.7276	56.8292	-0.888866	0.213839	-4.13848	3.49617e-05	0.000999884	Gm13293	lincRNA
ENSMUSG00000045466	990.46	1275.37	705.553	0.749002	0.181014	4.13756	3.51016e-05	0.00100241	Zfp956	protein_coding
ENSMUSG00000027001	330.767	229.234	432.3	-0.788421	0.190575	-4.13604	3.53353e-05	0.00100727	Dusp19	protein_coding
ENSMUSG00000028082	818.184	636.747	999.62	-0.602174	0.145593	-4.13578	3.53756e-05	0.00100727	Sh3d19	protein_coding
ENSMUSG00000022218	13.2556	23.2983	3.21299	1.13294	0.273276	4.13386	3.56719e-05	0.00101422	Tgm1	protein_coding
ENSMUSG00000071181	230.956	290.396	171.517	0.68313	0.165185	4.13336	3.57505e-05	0.00101497	3830408C21Rik	protein_coding
ENSMUSG00000097640	339.74	447.491	231.989	0.808183	0.195547	4.13162	3.60214e-05	0.00102117		processed_transcript
ENSMUSG00000042354	1012.75	1250.11	775.401	0.631168	0.152816	4.12992	3.62893e-05	0.00102638	Gnl3	protein_coding
ENSMUSG00000067274	2016.22	2274.14	1758.31	0.36213	0.0876858	4.12978	3.63109e-05	0.00102638	Rplp0	protein_coding
ENSMUSG00000046314	2580.85	2085.06	3076.65	-0.529044	0.128142	-4.1285	3.6514e-05	0.00103062	Stxbp6	protein_coding
ENSMUSG00000022952	53.2228	73.1598	33.2857	0.911609	0.220132	4.12485	3.70972e-05	0.0010453	Runx1	protein_coding
ENSMUSG00000112639	39.6051	59.7997	19.4105	1.07327	0.258735	4.12458	3.71417e-05	0.0010453	A730063M14Rik
ENSMUSG00000095276	25.0575	43.3466	6.76841	1.09628	0.273224	4.12406	3.72246e-05	0.00104611	Gfy	protein_coding
ENSMUSG00000010064	1555.58	1225.85	1885.31	-0.577377	0.140185	-4.1185	3.81344e-05	0.0010673	Slc38a3	protein_coding
ENSMUSG00000052253	1287.26	1469.18	1105.34	0.397629	0.0965445	4.11845	3.81434e-05	0.0010673	Zfp622	protein_coding
ENSMUSG00000055022	12696.6	11027.9	14365.3	-0.371008	0.090073	-4.11896	3.80581e-05	0.0010673	Cntn1	protein_coding
ENSMUSG00000029840	8729.23	7981.47	9476.98	-0.244947	0.0595213	-4.11528	3.86716e-05	0.00107949	Mtpn	protein_coding
ENSMUSG00000108391	57.8123	88.8025	26.8221	1.08988	0.265026	4.11517	3.86902e-05	0.00107949
ENSMUSG00000041096	3995.72	4789.79	3201.65	0.545345	0.132541	4.11449	3.88031e-05	0.00108109	Tspyl2	protein_coding
ENSMUSG00000074505	1906.73	1441.36	2372.11	-0.653086	0.158777	-4.11312	3.90342e-05	0.00108597	Fat3	protein_coding
ENSMUSG00000028194	2300.37	1915.62	2685.12	-0.465697	0.113242	-4.11234	3.91673e-05	0.00108811	Ddah1	protein_coding
ENSMUSG00000028970	211.701	295.298	128.104	0.938705	0.22825	4.11142	3.93227e-05	0.00109087	Abcb1b	protein_coding
ENSMUSG00000025352	584.703	427.413	741.993	-0.707862	0.17232	-4.10737	4.00197e-05	0.00110547	Gdf11	protein_coding
ENSMUSG00000099784	105.578	137.459	73.6966	0.777311	0.188936	4.10766	3.99691e-05	0.00110547	Dalir	lincRNA
ENSMUSG00000105891	50.5744	22.4183	78.7305	-1.09971	0.268284	-4.10737	4.00185e-05	0.00110547	A230001M10Rik
ENSMUSG00000018126	32.1475	19.4063	44.8887	-0.941975	0.227849	-4.10681	4.01164e-05	0.00110656	Baiap2l2	protein_coding
ENSMUSG00000023236	4141.08	4651.21	3630.94	0.348791	0.0849742	4.10463	4.04962e-05	0.00111388	Scg5	protein_coding
ENSMUSG00000044475	470.603	545.678	395.528	0.445484	0.108518	4.10464	4.04937e-05	0.00111388	Ascc1	protein_coding
ENSMUSG00000036800	2676.7	2305.71	3047.7	-0.390444	0.0951333	-4.10414	4.05816e-05	0.00111464	Fam135b	protein_coding
ENSMUSG00000031875	257.225	312.944	201.506	0.590403	0.143928	4.1008	4.11728e-05	0.00112929	Cmtm3	protein_coding
ENSMUSG00000040811	6197.55	7575	4820.1	0.602031	0.146833	4.10007	4.13026e-05	0.00113125	Eml2	protein_coding
ENSMUSG00000017446	95.6731	129.649	61.6975	0.874114	0.212893	4.09909	4.14774e-05	0.00113174	C1qtnf1	protein_coding
ENSMUSG00000020413	420.256	355.013	485.499	-0.434999	0.1061	-4.09955	4.13949e-05	0.00113174	Hus1	protein_coding
ENSMUSG00000062098	6073.07	4550.21	7595.92	-0.667677	0.162889	-4.09899	4.14954e-05	0.00113174	Btbd3	protein_coding
ENSMUSG00000024665	4755.77	4225.04	5286.49	-0.316768	0.0772922	-4.09831	4.16182e-05	0.0011335	Fads2	protein_coding
ENSMUSG00000002603	212.562	259.196	165.929	0.594755	0.145094	4.0969	4.18716e-05	0.00113573	Tgfb1	protein_coding
ENSMUSG00000025370	987.492	784.599	1190.38	-0.562195	0.137214	-4.09705	4.18449e-05	0.00113573	Cdh9	protein_coding
ENSMUSG00000045991	417.728	324.901	510.555	-0.602306	0.146995	-4.09688	4.18756e-05	0.00113573	Onecut2	protein_coding
ENSMUSG00000044734	141.431	97.0229	185.838	-0.798648	0.19486	-4.09436	4.2334e-05	0.00114656	Serpinb1a	protein_coding
ENSMUSG00000021239	25.4714	40.9318	10.0109	1.12028	0.272973	4.09082	4.29847e-05	0.00115794	Vsx2	protein_coding
ENSMUSG00000026112	2467.69	2144.82	2790.57	-0.369214	0.0902421	-4.09133	4.2891e-05	0.00115794	Coa5	protein_coding
ENSMUSG00000040964	1468.27	1956.66	979.891	0.834019	0.203889	4.09078	4.29928e-05	0.00115794	Arhgef10l	protein_coding
ENSMUSG00000115389	16.294	29.6274	2.9606	1.0264	0.264159	4.09133	4.28901e-05	0.00115794
ENSMUSG00000056966	1455.98	1151.03	1760.93	-0.57138	0.139681	-4.09045	4.30529e-05	0.00115796	Gjc3	protein_coding
ENSMUSG00000001964	865.275	994.918	735.632	0.420983	0.102977	4.0879	4.35294e-05	0.00116593	Emd	protein_coding
ENSMUSG00000024620	969.279	1102.29	836.269	0.386327	0.0944863	4.08851	4.34149e-05	0.00116593	Pdgfrb	protein_coding
ENSMUSG00000032280	1618.99	1885.5	1352.48	0.459012	0.112282	4.08793	4.35244e-05	0.00116593	Tle3	protein_coding
ENSMUSG00000039621	3092.66	2625.86	3559.46	-0.422681	0.103455	-4.08561	4.39606e-05	0.00117586	Prex1	protein_coding
ENSMUSG00000030096	5629.1	6854.95	4403.25	0.590766	0.144844	4.07862	4.53047e-05	0.00121014	Slc6a6	protein_coding
ENSMUSG00000031974	825.028	708.28	941.775	-0.39789	0.0976242	-4.07556	4.59043e-05	0.00122447	Abcb10	protein_coding
ENSMUSG00000000791	50.9219	79.4041	22.4396	1.09348	0.268904	4.0708	4.68523e-05	0.00124804	Il12rb1	protein_coding
ENSMUSG00000029070	254.605	321.491	187.718	0.693397	0.170324	4.06943	4.71277e-05	0.00125366	Mxra8	protein_coding
ENSMUSG00000062563	361.697	297.878	425.516	-0.488482	0.12008	-4.06752	4.75157e-05	0.00126225	Cys1	protein_coding
ENSMUSG00000017760	2999.36	3257.5	2741.23	0.246279	0.0605854	4.06496	4.80398e-05	0.00127443	Ctsa	protein_coding
ENSMUSG00000108601	113.761	152.382	75.1408	0.844512	0.207776	4.05921	4.92383e-05	0.00130444
ENSMUSG00000030528	183.27	252.756	113.783	0.909424	0.223996	4.05742	4.9618e-05	0.00130937	Blm	protein_coding
ENSMUSG00000047067	516.709	640.135	393.283	0.640401	0.157805	4.05738	4.96264e-05	0.00130937	Dusp28	protein_coding
ENSMUSG00000048782	74.2728	43.639	104.907	-0.958993	0.235943	-4.05763	4.95728e-05	0.00130937	Insc	protein_coding
ENSMUSG00000029552	50.5249	68.8413	32.2086	0.879101	0.215767	4.05702	4.97026e-05	0.0013096	Tes	protein_coding
ENSMUSG00000079499	431.525	339.12	523.929	-0.582572	0.143622	-4.05585	4.99523e-05	0.0013144	6530402F18Rik	processed_transcript
ENSMUSG00000021719	9624.17	7956.09	11292.3	-0.480626	0.118555	-4.05402	5.03453e-05	0.00132294	Rgs7bp	protein_coding
ENSMUSG00000004698	1085.82	862.583	1309.06	-0.56149	0.138556	-4.0523	5.07161e-05	0.00132909	Hdac9	protein_coding
ENSMUSG00000025817	354.263	246.992	461.533	-0.775541	0.19134	-4.05242	5.069e-05	0.00132909	Nudt5	protein_coding
ENSMUSG00000003484	7.59036	14.3574	0.823296	1.13581	0.264096	4.05067	5.10702e-05	0.00133657	Cyp4f18	protein_coding
ENSMUSG00000055782	905.44	801.916	1008.96	-0.324066	0.080021	-4.04964	5.12957e-05	0.00134025	Abcd2	protein_coding
ENSMUSG00000086782	142.053	193.45	90.6556	0.88155	0.217464	4.0494	5.13491e-05	0.00134025	E130102H24Rik	lincRNA
ENSMUSG00000051351	2034.02	2690.18	1377.86	0.812671	0.20081	4.04726	5.18211e-05	0.00135076	Zfp46	protein_coding
ENSMUSG00000028780	805.458	652.997	957.92	-0.521292	0.128871	-4.04485	5.23574e-05	0.00136291	Sema3c	protein_coding
ENSMUSG00000039844	6115.88	7687.2	4544.57	0.679539	0.168019	4.04444	5.2448e-05	0.00136344	Rapgef1	protein_coding
ENSMUSG00000022674	725.518	596.946	854.091	-0.490579	0.121327	-4.0432	5.27271e-05	0.00136886	Ube2v2	protein_coding
ENSMUSG00000006395	136.014	169.03	102.997	0.650205	0.160719	4.0421	5.29736e-05	0.00137342	Hyi	polymorphic_pseudogene
ENSMUSG00000085282	145.635	91.7744	199.496	-0.894727	0.221248	-4.04163	5.30802e-05	0.00137435	Gm15663	processed_transcript
ENSMUSG00000013622	1681.58	2025.81	1337.35	0.558827	0.138291	4.04078	5.32744e-05	0.00137571	Atraid	protein_coding
ENSMUSG00000046546	438.729	533.84	343.619	0.587762	0.145424	4.04086	5.32558e-05	0.00137571	Fam43a	protein_coding
ENSMUSG00000001247	255.827	307.183	204.472	0.551838	0.136778	4.03326	5.50084e-05	0.0014186	Lsr	protein_coding
ENSMUSG00000041779	101.184	133.72	68.6483	0.80834	0.200158	4.0325	5.5187e-05	0.00142132	Tram2	protein_coding
ENSMUSG00000004032	3840.52	4350.54	3330.5	0.374409	0.0928921	4.03053	5.56513e-05	0.0014312	Gstm5	protein_coding
ENSMUSG00000061455	1167.86	1486.48	849.248	0.713117	0.17693	4.03025	5.5718e-05	0.0014312	Stx17	protein_coding
ENSMUSG00000041205	1432.09	1105.23	1758.96	-0.614179	0.152622	-4.02403	5.72099e-05	0.00146758	Map6d1	protein_coding
ENSMUSG00000048216	1033.78	899.728	1167.83	-0.366193	0.0910655	-4.02112	5.79216e-05	0.00148388	Gpr85	protein_coding
ENSMUSG00000043833	179.282	233.836	124.729	0.77707	0.193141	4.02075	5.80124e-05	0.00148425	2900005J15Rik	processed_transcript
ENSMUSG00000039903	65.2447	88.7575	41.7319	0.876178	0.21726	4.02032	5.81188e-05	0.00148501	Eva1c	protein_coding
ENSMUSG00000000402	79.436	50.6598	108.212	-0.877749	0.218011	-4.0185	5.85698e-05	0.00149343	Egfl6	protein_coding
ENSMUSG00000034488	3326.17	2881.46	3770.88	-0.376804	0.0937696	-4.01837	5.86019e-05	0.00149343	Edil3	protein_coding
ENSMUSG00000028063	1048.25	1236.54	859.958	0.496435	0.123574	4.01703	5.89362e-05	0.00149998	Lmna	protein_coding
ENSMUSG00000020546	660.52	502.874	818.165	-0.638793	0.159085	-4.01517	5.94034e-05	0.00150989	Stxbp4	protein_coding
ENSMUSG00000035776	1864.26	1422.06	2306.46	-0.634559	0.158062	-4.01451	5.95683e-05	0.00151056	Cd99l2	protein_coding
ENSMUSG00000036169	242.445	70.5658	414.323	-1.04316	0.272593	-4.01445	5.95852e-05	0.00151056	Sostdc1	protein_coding
ENSMUSG00000061578	2484.51	2266.22	2702.81	-0.251232	0.0626624	-4.00929	6.09026e-05	0.00154194	Ksr2	protein_coding
ENSMUSG00000025130	3295.22	3712.42	2878.02	0.357408	0.0891836	4.00751	6.13625e-05	0.00155156	P4hb	protein_coding
ENSMUSG00000000339	1482.27	1762.05	1202.49	0.51896	0.129524	4.00649	6.16275e-05	0.00155599	Rtca	protein_coding
ENSMUSG00000045102	27.2452	42.687	11.8034	1.08697	0.270061	4.00622	6.16979e-05	0.00155599	Poln	protein_coding
ENSMUSG00000087347	11.9235	20.9255	2.92155	1.09897	0.27264	4.00488	6.20488e-05	0.00156281		processed_transcript
ENSMUSG00000054944	20.2651	10.0041	30.5262	-1.05694	0.261077	-4.00379	6.23363e-05	0.00156802	5330416C01Rik	lincRNA
ENSMUSG00000020427	695.04	936.946	453.135	0.85463	0.213517	4.00304	6.25324e-05	0.00157091	Igfbp3	protein_coding
ENSMUSG00000040564	23.2017	34.7796	11.6237	1.04684	0.258745	4.00262	6.26444e-05	0.00157169	Apoc1	protein_coding
ENSMUSG00000021514	729.206	582.818	875.595	-0.548647	0.13709	-4.00186	6.28454e-05	0.0015747	Zfp369	protein_coding
ENSMUSG00000051590	139.073	97.9449	180.2	-0.758445	0.189493	-3.99974	6.34111e-05	0.00158683	Map3k19	protein_coding
ENSMUSG00000032085	230.849	309.789	151.908	0.843951	0.211065	3.99709	6.41259e-05	0.00160059	Tagln	protein_coding
ENSMUSG00000043467	847.902	721.385	974.419	-0.418394	0.104666	-3.99731	6.40652e-05	0.00160059	Zbtb37	protein_coding
ENSMUSG00000045790	2550.93	3054.92	2046.95	0.540518	0.13525	3.99634	6.43281e-05	0.00160358	Ccdc149	protein_coding
ENSMUSG00000098702	220.335	294.885	145.785	0.838248	0.209704	3.99507	6.4674e-05	0.00161013	1500015A07Rik	antisense
ENSMUSG00000008398	354.742	434.183	275.301	0.604819	0.151493	3.99137	6.56925e-05	0.0016334	Elk3	protein_coding
ENSMUSG00000034947	37.4317	51.0471	23.8162	0.876938	0.218383	3.98987	6.61094e-05	0.00164166	Tmem106a	protein_coding
ENSMUSG00000022594	10514.3	8583.13	12445.5	-0.505901	0.126808	-3.98952	6.62081e-05	0.00164201	Lynx1	protein_coding
ENSMUSG00000030029	1175.25	1448.95	901.557	0.623996	0.156439	3.98851	6.64889e-05	0.00164687	Lrig1	protein_coding
ENSMUSG00000026921	713.599	888.94	538.258	0.653017	0.163731	3.98789	6.66623e-05	0.00164696	Egfl7	protein_coding
ENSMUSG00000090733	52.7259	77.4214	28.0303	1.01405	0.253584	3.98806	6.66152e-05	0.00164696	Rps27	protein_coding
ENSMUSG00000084876	10.7893	19.5267	2.05188	1.04787	0.26655	3.98652	6.70483e-05	0.0016544	Gm14965	processed_transcript
ENSMUSG00000054582	31.396	48.6366	14.1554	1.0727	0.268191	3.98228	6.82562e-05	0.00168207	Pabpc1l	protein_coding
ENSMUSG00000022893	1932.33	3240.6	624.059	1.05223	0.274407	3.9771	6.97615e-05	0.00171698	Adamts1	protein_coding
ENSMUSG00000075254	1348.74	1664.28	1033.21	0.625927	0.157403	3.97635	6.99822e-05	0.00172023	Heg1	protein_coding
ENSMUSG00000040209	2578.07	2214.07	2942.06	-0.396491	0.0997614	-3.97437	7.05671e-05	0.00173242	Zfp704	protein_coding
ENSMUSG00000035566	3351.91	2952.4	3751.41	-0.337473	0.0849451	-3.97283	7.1024e-05	0.00174143	Pcdh17	protein_coding
ENSMUSG00000112023	11.2772	20.2298	2.32467	1.04978	0.26791	3.97171	7.13594e-05	0.00174745	Lilr4b
ENSMUSG00000002897	464.175	565.22	363.13	0.587599	0.147959	3.97058	7.16983e-05	0.00174911	Il17ra	protein_coding
ENSMUSG00000039253	1027.25	832.244	1222.26	-0.520957	0.131211	-3.97019	7.18142e-05	0.00174911	Fn3krp	protein_coding
ENSMUSG00000045817	772.724	966.192	579.256	0.662496	0.166816	3.97097	7.1581e-05	0.00174911	Zfp36l2	protein_coding
ENSMUSG00000069744	514.179	596.875	431.483	0.449236	0.11314	3.97021	7.18099e-05	0.00174911	Psmb3	protein_coding
ENSMUSG00000079487	2010.19	2537.44	1482.94	0.688427	0.173406	3.96998	7.18774e-05	0.00174911	Med12	protein_coding
ENSMUSG00000025407	175.138	288.016	62.2596	1.06729	0.275309	3.96826	7.23987e-05	0.00175959	Gli1	protein_coding
ENSMUSG00000020843	473.115	398.425	547.806	-0.441677	0.111348	-3.96637	7.29763e-05	0.0017692	Timm22	protein_coding
ENSMUSG00000021721	1120.74	968.536	1272.94	-0.381223	0.0961042	-3.96665	7.28903e-05	0.0017692	Htr1a	protein_coding
ENSMUSG00000032482	5991.5	5224.66	6758.34	-0.360811	0.0910238	-3.9639	7.37341e-05	0.00178342	Cspg5	protein_coding
ENSMUSG00000061601	10338.7	8999.25	11678.1	-0.365186	0.0921288	-3.96386	7.37467e-05	0.00178342	Pclo	protein_coding
ENSMUSG00000038077	2022.26	1485.53	2558.98	-0.694835	0.175363	-3.96227	7.42411e-05	0.00178869	Kcna6	protein_coding
ENSMUSG00000046070	9.0998	16.6732	1.52635	1.05164	0.265117	3.96281	7.40735e-05	0.00178869	Igfals	protein_coding
ENSMUSG00000048856	119.572	147.394	91.7496	0.628086	0.158363	3.96231	7.42275e-05	0.00178869	Slc25a47	protein_coding
ENSMUSG00000031398	820.472	590.285	1050.66	-0.726221	0.18333	-3.96119	7.45772e-05	0.00179457	Plxna3	protein_coding
ENSMUSG00000036461	238.306	297.924	178.688	0.66058	0.166722	3.96027	7.48644e-05	0.00179925	Elf1	protein_coding
ENSMUSG00000021545	7.95949	15.1607	0.758259	1.04166	0.258022	3.95938	7.51438e-05	0.00180373		protein_coding
ENSMUSG00000070891	48.1349	78.5274	17.7425	1.07468	0.275189	3.95768	7.56825e-05	0.00181442		protein_coding
ENSMUSG00000028837	1562.43	1776.49	1348.37	0.385471	0.0974699	3.9547	7.66318e-05	0.00183491	Psmb2	protein_coding
ENSMUSG00000039781	1170.2	1405.94	934.459	0.549512	0.138981	3.95366	7.69661e-05	0.00184065	Cep131	protein_coding
ENSMUSG00000034799	11497.5	8954.12	14040.8	-0.595967	0.150863	-3.9504	7.80201e-05	0.00186356	Unc13a	protein_coding
ENSMUSG00000087035	37.1154	55.9975	18.2332	1.0422	0.26307	3.94935	7.83632e-05	0.00186945		antisense
ENSMUSG00000025533	524.309	626	422.617	0.531726	0.134696	3.94722	7.90652e-05	0.00188389	Asl	protein_coding
ENSMUSG00000037020	85.9827	122.325	49.6403	0.957805	0.242386	3.94612	7.94264e-05	0.00189017	Wdr62	protein_coding
ENSMUSG00000022622	75.4605	114.738	36.1833	1.04478	0.265379	3.94362	8.02618e-05	0.00190538	Acr	protein_coding
ENSMUSG00000032452	4382.88	3552.99	5212.77	-0.519433	0.131708	-3.94381	8.01984e-05	0.00190538	Clstn2	protein_coding
ENSMUSG00000114433	37.6157	54.836	20.3954	0.996411	0.251579	3.93868	8.19318e-05	0.00194265
ENSMUSG00000020734	1681.52	1296.06	2066.97	-0.613737	0.155852	-3.9378	8.22331e-05	0.00194742	Grin2c	protein_coding
ENSMUSG00000055148	380.731	535.087	226.375	0.934218	0.237392	3.93706	8.24867e-05	0.00195105	Klf2	protein_coding
ENSMUSG00000108353	21.085	35.1868	6.98317	1.07449	0.275138	3.93608	8.28225e-05	0.00195661
ENSMUSG00000030144	5.62775	11.0031	0.252395	0.86777	0.242052	3.93547	8.30332e-05	0.0019592	Clec4d	protein_coding
ENSMUSG00000048022	1843.89	1611.84	2075.94	-0.355332	0.090297	-3.93507	8.31709e-05	0.00196007	Tmem229a	protein_coding
ENSMUSG00000043733	7421.26	8322.48	6520.04	0.343084	0.0871986	3.9345	8.33708e-05	0.0019624	Ptpn11	protein_coding
ENSMUSG00000053560	172.915	218.582	127.248	0.689311	0.175079	3.93394	8.35659e-05	0.00196461	Ier2	protein_coding
ENSMUSG00000089857	138.38	79.9693	196.79	-0.955037	0.242849	-3.93287	8.39369e-05	0.00197094	Zfp882	protein_coding
ENSMUSG00000039059	2043.39	2524.65	1562.13	0.628527	0.159829	3.93242	8.4094e-05	0.00197225	Hrh3	protein_coding
ENSMUSG00000073988	80.9338	59.7078	102.16	-0.686836	0.17442	-3.93202	8.42347e-05	0.00197316	Ttpa	protein_coding
ENSMUSG00000020519	622.909	756.427	489.392	0.579718	0.147432	3.93156	8.43964e-05	0.00197457	Sap30l	protein_coding
ENSMUSG00000011305	33.6522	50.4179	16.8865	1.03108	0.261118	3.92731	8.59007e-05	0.00200735	Plin5	protein_coding
ENSMUSG00000006517	336.694	275.508	397.88	-0.497953	0.126918	-3.92282	8.75198e-05	0.00204272	Mvd	protein_coding
ENSMUSG00000020889	3279.98	3773.02	2786.93	0.4199	0.107074	3.92154	8.79843e-05	0.00204422	Nr1d1	protein_coding
ENSMUSG00000022847	612.87	749.179	476.561	0.598631	0.152634	3.92148	8.80052e-05	0.00204422	Thpo	protein_coding
ENSMUSG00000039450	165.122	208.368	121.877	0.688272	0.175365	3.92186	8.78666e-05	0.00204422	Dcxr	protein_coding
ENSMUSG00000104728	17.9113	28.5297	7.29286	1.08184	0.273179	3.92167	8.79381e-05	0.00204422
ENSMUSG00000021680	650.265	482.192	818.338	-0.678034	0.172936	-3.92031	8.84335e-05	0.00204856	Crhbp	protein_coding
ENSMUSG00000022685	1022.95	1219.7	826.203	0.52636	0.134262	3.92011	8.85084e-05	0.00204856	Parn	protein_coding
ENSMUSG00000068227	15.2268	25.3012	5.15238	1.0856	0.275312	3.92066	8.83055e-05	0.00204856	Il2rb	protein_coding
ENSMUSG00000037348	1381	1065.31	1696.69	-0.611946	0.156182	-3.91802	8.92778e-05	0.00206391	Paqr7	protein_coding
ENSMUSG00000024691	68.9222	92.5697	45.2747	0.839868	0.213846	3.91732	8.95391e-05	0.00206749	Fam111a	protein_coding
ENSMUSG00000072214	2302.17	2019.69	2584.66	-0.346268	0.0884071	-3.91671	8.97638e-05	0.00207022	Sept5	protein_coding
ENSMUSG00000026827	5209.78	4294.56	6125	-0.484961	0.12384	-3.916	9.00294e-05	0.00207388	Gpd2	protein_coding
ENSMUSG00000034121	222.461	268.613	176.308	0.564085	0.144005	3.91556	9.01964e-05	0.00207527	Mks1	protein_coding
ENSMUSG00000028545	240.758	289.982	191.535	0.557706	0.142428	3.91437	9.06422e-05	0.00207814	Bend5	protein_coding
ENSMUSG00000029716	399.378	544.672	254.084	0.872839	0.222972	3.91484	9.0466e-05	0.00207814	Tfr2	protein_coding
ENSMUSG00000073010	10.2384	17.8846	2.59221	1.07839	0.272523	3.91452	9.05837e-05	0.00207814	Gm5127	protein_coding
ENSMUSG00000026785	74.7636	96.3324	53.1948	0.741888	0.189222	3.91253	9.13358e-05	0.00209157	Pkn3	protein_coding
ENSMUSG00000030077	5897.67	4624.77	7170.57	-0.582539	0.148932	-3.91146	9.17416e-05	0.00209658	Chl1	protein_coding
ENSMUSG00000053080	1857.71	1587.7	2127.72	-0.406727	0.103984	-3.91138	9.17704e-05	0.00209658	2700081O15Rik	protein_coding
ENSMUSG00000028394	762.315	937.452	587.177	0.614872	0.157218	3.91049	9.21093e-05	0.00209692	Pole3	protein_coding
ENSMUSG00000036819	834.953	708.562	961.344	-0.422813	0.108106	-3.91098	9.19228e-05	0.00209692	Jmjd4	protein_coding
ENSMUSG00000051391	32536.5	26969.8	38103.3	-0.473206	0.121006	-3.9106	9.20656e-05	0.00209692	Ywhag	protein_coding
ENSMUSG00000025878	631.236	756.225	506.247	0.540791	0.138331	3.90911	9.26367e-05	0.00210596	Uimc1	protein_coding
ENSMUSG00000097476	23.2365	40.2397	6.23333	1.02221	0.270841	3.90888	9.27233e-05	0.00210596		lincRNA
ENSMUSG00000000686	57.5022	81.4336	33.5709	0.9461	0.241919	3.90085	9.58539e-05	0.00216189	Abhd15	protein_coding
ENSMUSG00000022463	5636.3	4592.12	6680.47	-0.508523	0.130357	-3.90099	9.58e-05	0.00216189	Srebf2	protein_coding
ENSMUSG00000027824	43.4345	60.3041	26.5648	0.906421	0.231132	3.90136	9.56524e-05	0.00216189	Vmn2r1	protein_coding
ENSMUSG00000040675	547.009	715.413	378.604	0.776347	0.19894	3.90188	9.54489e-05	0.00216189	Mthfd1l	protein_coding
ENSMUSG00000044359	9.72983	19.009	0.450659	0.845617	0.238601	3.90163	9.55472e-05	0.00216189	P2ry4	protein_coding
ENSMUSG00000059070	555.133	643.097	467.169	0.442253	0.113327	3.90211	9.53563e-05	0.00216189	Rpl18	protein_coding
ENSMUSG00000020282	571.071	719.372	422.77	0.680248	0.174561	3.89636	9.76501e-05	0.00219985	Rhbdf1	protein_coding
ENSMUSG00000069792	7.33914	12.8204	1.85785	1.12507	0.273875	3.89527	9.80912e-05	0.00220722	Wfdc17	protein_coding
ENSMUSG00000054843	2905.24	2407.31	3403.18	-0.474042	0.121746	-3.89366	9.87431e-05	0.00221932	Atrnl1	protein_coding
ENSMUSG00000001467	1367.22	1108.27	1626.17	-0.518944	0.133289	-3.89328	9.8897e-05	0.00222021	Cyp51	protein_coding
ENSMUSG00000014813	142.891	174.534	111.247	0.594617	0.152663	3.89233	9.92857e-05	0.00222636	Stc1	protein_coding
ENSMUSG00000025666	3291.41	2662.03	3920.79	-0.523201	0.134485	-3.89035	0.000100099	0.002242	Tmem47	protein_coding
ENSMUSG00000031295	1560	2002.18	1117.83	0.728492	0.187271	3.89004	0.00010023	0.00224235	Phka2	protein_coding
ENSMUSG00000068874	144.474	174.293	114.655	0.557896	0.143374	3.88879	0.000100746	0.00225131	Selenbp1	protein_coding
ENSMUSG00000026489	2020.12	2429.84	1610.4	0.55134	0.141836	3.88706	0.000101464	0.00226475	Coq8a	protein_coding
ENSMUSG00000024914	4072.91	4831.67	3314.15	0.511128	0.131508	3.88662	0.000101649	0.00226627	Drap1	protein_coding
ENSMUSG00000025586	3887.14	4779.67	2994.61	0.613589	0.157889	3.88617	0.000101838	0.00226788	Cpeb1	protein_coding
ENSMUSG00000045664	200.481	154.269	246.694	-0.617055	0.158741	-3.88561	0.000102072	0.00227049	Cdc42ep2	protein_coding
ENSMUSG00000032508	218.559	264.058	173.061	0.566283	0.145783	3.88282	0.000103253	0.0022919	Myd88	protein_coding
ENSMUSG00000040533	16.6422	26.374	6.91039	1.07142	0.27244	3.8826	0.000103347	0.0022919	Matn1	protein_coding
ENSMUSG00000055994	22.309	32.8977	11.7204	1.00599	0.256035	3.8825	0.000103389	0.0022919	Nod2	protein_coding
ENSMUSG00000028329	250.609	319.451	181.767	0.711548	0.183253	3.88116	0.000103959	0.00230028	Xpa	protein_coding
ENSMUSG00000034613	2675.14	2258.58	3091.69	-0.433642	0.111732	-3.88106	0.000104004	0.00230028	Ppm1h	protein_coding
ENSMUSG00000014195	4753.81	5104.79	4402.83	0.21131	0.0544613	3.88	0.000104456	0.00230767	Dnajc7	protein_coding
ENSMUSG00000024104	4931.23	5990.55	3871.91	0.579287	0.149426	3.8767	0.000105882	0.00233498	Washc2	protein_coding
ENSMUSG00000058174	130.445	102.9	157.99	-0.571151	0.14727	-3.87658	0.000105933	0.00233498	Gm5148	protein_coding
ENSMUSG00000032127	2887.33	3399.96	2374.71	0.489073	0.126181	3.87589	0.000106234	0.00233896	Vps11	protein_coding
ENSMUSG00000020818	1256.56	1485.05	1028.06	0.499622	0.128925	3.87509	0.000106585	0.00234403	Mfsd11	protein_coding
ENSMUSG00000006711	1118.61	954.894	1282.32	-0.409431	0.105709	-3.87312	0.000107452	0.00236041	D130043K22Rik	protein_coding
ENSMUSG00000031104	455.786	566.97	344.602	0.646087	0.166798	3.87264	0.000107662	0.00236237	Rab33a	protein_coding
ENSMUSG00000028047	1134.48	1427.61	841.343	0.676595	0.174751	3.87165	0.0001081	0.00236763	Thbs3	protein_coding
ENSMUSG00000047909	1368.44	1674.91	1061.97	0.600237	0.155031	3.87155	0.000108146	0.00236763	Ankrd16	protein_coding
ENSMUSG00000013707	48.5088	64.3181	32.6994	0.808619	0.208211	3.86893	0.000109314	0.00237918	Tnfaip8l2	protein_coding
ENSMUSG00000021578	2132.07	1866.15	2397.99	-0.351766	0.0909095	-3.86937	0.000109118	0.00237918	Ccdc127	protein_coding
ENSMUSG00000021585	363.332	454.794	271.871	0.661372	0.170903	3.86852	0.000109496	0.00237918	Cast	protein_coding
ENSMUSG00000028347	1899.28	1506.23	2292.33	-0.56062	0.144918	-3.86845	0.000109531	0.00237918	Tmeff1	protein_coding
ENSMUSG00000044813	393.439	469.83	317.047	0.531014	0.137219	3.86898	0.000109292	0.00237918	Shb	protein_coding
ENSMUSG00000064344	82.9133	50.9883	114.838	-0.898515	0.231963	-3.86923	0.000109178	0.00237918		Mt_tRNA
ENSMUSG00000109901	584.741	497.121	672.36	-0.418584	0.108171	-3.86943	0.000109088	0.00237918	Chmp1b
ENSMUSG00000029797	97.0165	55.3292	138.704	-0.954851	0.246836	-3.86745	0.000109978	0.00238355	Sspo	protein_coding
ENSMUSG00000035898	635.45	481.422	789.478	-0.641935	0.165962	-3.86768	0.000109876	0.00238355	Uba6	protein_coding
ENSMUSG00000116950	11.5993	21.9799	1.21875	0.851109	0.245208	3.86679	0.000110279	0.00238741
ENSMUSG00000028778	41.5573	25.4265	57.6882	-0.905935	0.233472	-3.86425	0.000111431	0.00240219	Hcrtr1	protein_coding
ENSMUSG00000036138	1181.1	875.949	1486.25	-0.67595	0.174892	-3.86486	0.000111151	0.00240219	Acaa1a	protein_coding
ENSMUSG00000067279	1058.57	886.086	1231.05	-0.451625	0.116855	-3.86468	0.000111234	0.00240219	Ppp1r3c	protein_coding
ENSMUSG00000087590	111.441	138.984	83.8982	0.652777	0.168743	3.86419	0.000111456	0.00240219	Epb41l4aos	lincRNA
ENSMUSG00000024481	10.8495	19.2646	2.43435	1.01839	0.267732	3.86356	0.000111745	0.00240574	Lvrn	protein_coding
ENSMUSG00000026384	2507.06	2177.27	2836.85	-0.370202	0.0958521	-3.86218	0.000112378	0.00241669	Ptpn4	protein_coding
ENSMUSG00000020472	467.282	587.107	347.456	0.671646	0.174051	3.85812	0.000114261	0.00245447	Zkscan17	protein_coding
ENSMUSG00000097736	55.9316	78.5787	33.2844	0.927242	0.239717	3.85726	0.000114666	0.00246043	9530059O14Rik	lincRNA
ENSMUSG00000032349	1575.33	1409.24	1741.43	-0.299485	0.0776477	-3.85692	0.000114823	0.00246108	Elovl5	protein_coding
ENSMUSG00000042289	20.0794	30.3827	9.77608	1.03377	0.265287	3.85555	0.000115468	0.00247219	Hsd3b7	protein_coding
ENSMUSG00000030301	926.255	814.659	1037.85	-0.339557	0.0880904	-3.85455	0.000115942	0.00247687	Ccdc91	protein_coding
ENSMUSG00000033213	12.5465	23.1301	1.96294	0.921531	0.255814	3.85463	0.000115907	0.00247687	AA467197	protein_coding
ENSMUSG00000040455	1773.62	1536.63	2010.61	-0.375798	0.097512	-3.85383	0.000116285	0.00248146	Usp45	protein_coding
ENSMUSG00000052188	146.274	191.675	100.873	0.776697	0.201377	3.85289	0.000116734	0.00248832		antisense
ENSMUSG00000052726	873.178	738.309	1008.05	-0.431261	0.111956	-3.85198	0.000117166	0.00249478	Kcnt2	protein_coding
ENSMUSG00000027884	762.211	898.517	625.905	0.491755	0.127667	3.85155	0.000117375	0.0024965	Clcc1	protein_coding
ENSMUSG00000016528	1069.18	1188.42	949.933	0.315668	0.0819741	3.85074	0.00011776	0.00249922	Mapkapk2	protein_coding
ENSMUSG00000051278	264.709	316.159	213.258	0.528037	0.137077	3.85099	0.000117641	0.00249922	Zgrf1	protein_coding
ENSMUSG00000029098	1127.86	1264.73	991.001	0.342633	0.0890031	3.84956	0.000118328	0.00250853	Acox3	protein_coding
ENSMUSG00000020576	1367.15	1136.18	1598.12	-0.467527	0.121494	-3.84806	0.000119056	0.0025212	Nbas	protein_coding
ENSMUSG00000020290	2363.51	1901.42	2825.61	-0.533023	0.13853	-3.84767	0.000119248	0.00252206	Xpo1	protein_coding
ENSMUSG00000036867	79.2291	109.843	48.6149	0.898811	0.233163	3.84744	0.000119356	0.00252206	Smad6	protein_coding
ENSMUSG00000105345	291.899	380.098	203.701	0.762705	0.198227	3.84631	0.000119912	0.00253106
ENSMUSG00000079033	13.9729	23.995	3.95085	1.04581	0.273068	3.84381	0.000121137	0.00255414	Mef2b	protein_coding
ENSMUSG00000050721	475.369	555.371	395.367	0.464707	0.120896	3.84322	0.000121429	0.00255752	Plekho2	protein_coding
ENSMUSG00000108079	142.195	178.158	106.233	0.664458	0.172752	3.84271	0.000121682	0.00256006
ENSMUSG00000113918	12.3518	21.2965	3.40703	1.04236	0.272466	3.84214	0.000121964	0.00256323	Gm6566
ENSMUSG00000030302	13004.1	11605.9	14402.4	-0.304836	0.0793767	-3.84037	0.000122848	0.00257834	Atp2b2	protein_coding
ENSMUSG00000063796	308.055	183.146	432.964	-0.922771	0.240464	-3.84017	0.000122949	0.00257834	Slc22a8	protein_coding
ENSMUSG00000000346	3172.27	3632.09	2712.45	0.405177	0.105544	3.83889	0.000123593	0.00258906	Dazap2	protein_coding
ENSMUSG00000031381	248.818	196.907	300.728	-0.563293	0.146715	-3.83822	0.000123931	0.00259334	Piga	protein_coding
ENSMUSG00000085957	179.747	115.929	243.566	-0.85235	0.222036	-3.83781	0.000124134	0.0025948	Syna	protein_coding
ENSMUSG00000027971	960.277	675.015	1245.54	-0.752261	0.196085	-3.83643	0.000124836	0.00260665	Ndst4	protein_coding
ENSMUSG00000022208	13818.4	11446.3	16190.4	-0.473689	0.123493	-3.83575	0.000125183	0.0026111	Jph4	protein_coding
ENSMUSG00000066682	7.10078	13.3684	0.833128	1.02253	0.259203	3.83469	0.000125722	0.00261953	Pilrb2	protein_coding
ENSMUSG00000038827	705.593	612.211	798.975	-0.37254	0.097162	-3.83411	0.000126022	0.00262296	Abitram	protein_coding
ENSMUSG00000045259	178.189	242.16	114.218	0.858538	0.223926	3.83209	0.000127058	0.00264169	Klhdc9	protein_coding
ENSMUSG00000006301	1267.97	1484.69	1051.26	0.47158	0.123078	3.83136	0.000127435	0.00264669	Tmbim1	protein_coding
ENSMUSG00000057421	1990.91	2282.92	1698.91	0.409589	0.10695	3.82965	0.000128327	0.00266237	Las1l	protein_coding
ENSMUSG00000051232	1010.24	1134.77	885.702	0.348418	0.0909841	3.82933	0.000128494	0.002663	Tmem199	protein_coding
ENSMUSG00000026049	96.3163	129.992	62.6403	0.840685	0.21915	3.82903	0.000128649	0.00266337	Tex30	protein_coding
ENSMUSG00000038612	2527.72	2907.58	2147.86	0.418791	0.109422	3.82722	0.000129599	0.00268018	Mcl1	protein_coding
ENSMUSG00000024014	98.2117	138.091	58.332	0.921612	0.240623	3.82597	0.000130259	0.00269095	Pim1	protein_coding
ENSMUSG00000097823	314.401	396.595	232.207	0.680909	0.178156	3.82066	0.000133094	0.00274661		lincRNA
ENSMUSG00000030124	115.241	90.3765	140.105	-0.576455	0.150836	-3.81898	0.000134005	0.00276246	Lag3	protein_coding
ENSMUSG00000021597	603.132	712.337	493.928	0.497055	0.130166	3.8182	0.000134427	0.00276822	Slf1	protein_coding
ENSMUSG00000097574	127.128	175.371	78.885	0.88627	0.231983	3.81733	0.000134901	0.00277211	C920006O11Rik	lincRNA
ENSMUSG00000108197	47.7439	73.7379	21.7499	1.03055	0.270756	3.81745	0.000134837	0.00277211
ENSMUSG00000024521	65.3545	91.0918	39.6172	0.90545	0.236561	3.81701	0.000135077	0.0027728	Pmaip1	protein_coding
ENSMUSG00000028434	1368.75	1559.08	1178.43	0.389451	0.102068	3.8155	0.000135907	0.00278689	Epb41l4b	protein_coding
ENSMUSG00000078122	4.82244	9.37842	0.266465	0.864172	0.243464	3.81479	0.000136298	0.00279196	F630028O10Rik	antisense
ENSMUSG00000024524	3799.42	3229.74	4369.1	-0.418136	0.109683	-3.81221	0.000137732	0.00281835	Gnal	protein_coding
ENSMUSG00000027353	214.347	269.396	159.299	0.670718	0.175897	3.81102	0.000138396	0.00282896	Mcm8	protein_coding
ENSMUSG00000041710	514.472	405.372	623.572	-0.571719	0.150021	-3.81054	0.000138665	0.00283148	Trpc5	protein_coding
ENSMUSG00000057455	1639.21	1375.89	1902.52	-0.445794	0.117028	-3.80924	0.000139396	0.00284342	Rit2	protein_coding
ENSMUSG00000019997	699.116	1102.69	295.546	1.02997	0.273945	3.80891	0.00013958	0.00284419	Ccn2	protein_coding
ENSMUSG00000030787	29.8486	43.7296	15.9676	0.98199	0.256332	3.80715	0.000140578	0.00286151	Lyve1	protein_coding
ENSMUSG00000027882	668.423	835.31	501.536	0.65481	0.171996	3.80657	0.000140907	0.00286521	Stxbp3	protein_coding
ENSMUSG00000033538	14.0353	22.3758	5.69479	1.06001	0.273256	3.80605	0.000141204	0.00286824	Casp4	protein_coding
ENSMUSG00000040164	408.172	517.058	299.287	0.691198	0.181646	3.80427	0.000142223	0.00288592	Kcns1	protein_coding
ENSMUSG00000105352	53.2598	32.227	74.2927	-0.904645	0.237343	-3.803	0.000142956	0.00289778	C030018K13Rik
ENSMUSG00000038949	1362.33	1217.88	1506.78	-0.300981	0.0791532	-3.80248	0.000143255	0.0029008	Cnst	protein_coding
ENSMUSG00000115810	42.3004	57.6255	26.9754	0.863553	0.226026	3.80207	0.000143491	0.00290255
ENSMUSG00000020363	223.84	284.112	163.568	0.695821	0.183004	3.80036	0.000144483	0.00291958	Gfpt2	protein_coding
ENSMUSG00000032041	102.419	128.994	75.8434	0.67368	0.177164	3.79777	0.000146002	0.00294721	Tirap	protein_coding
ENSMUSG00000021273	1133.64	1010.16	1257.11	-0.308355	0.0812115	-3.79688	0.000146526	0.00295472	Fdft1	protein_coding
ENSMUSG00000042087	33.3702	54.8677	11.8726	1.03013	0.275179	3.79624	0.00014691	0.00295938		protein_coding
ENSMUSG00000024927	800.491	955.928	645.053	0.528536	0.139258	3.79505	0.000147616	0.00297052	Rela	protein_coding
ENSMUSG00000040428	54.2519	75.8143	32.6896	0.906484	0.238128	3.79356	0.000148503	0.00298528	Plekha4	protein_coding
ENSMUSG00000054280	2031.8	1706.61	2356.98	-0.443807	0.117008	-3.79293	0.000148882	0.00298979	Prr14l	protein_coding
ENSMUSG00000025509	1201.91	1755.16	648.656	0.972229	0.257086	3.79152	0.00014973	0.0029978	Pnpla2	protein_coding
ENSMUSG00000059901	163.044	233.523	92.5641	0.946437	0.249848	3.79149	0.000149743	0.0029978	Adamts14	protein_coding
ENSMUSG00000097610	64.5388	47.0391	82.0384	-0.70308	0.185085	-3.7917	0.000149617	0.0029978	A930012L18Rik	lincRNA
ENSMUSG00000026223	26259.9	29399.5	23120.3	0.337378	0.0890224	3.7898	0.000150769	0.00301522	Itm2c	protein_coding
ENSMUSG00000068742	5603.84	6787.78	4419.91	0.568883	0.150128	3.78929	0.000151076	0.00301826	Cry2	protein_coding
ENSMUSG00000087216	15.3578	25.4918	5.22375	1.04148	0.275057	3.78783	0.000151966	0.00303291		antisense
ENSMUSG00000002147	315.978	365.584	266.371	0.435796	0.115048	3.78714	0.000152394	0.00303833	Stat6	protein_coding
ENSMUSG00000040213	184.47	228.734	140.206	0.632808	0.167098	3.78465	0.000153926	0.00306574	Kyat3	protein_coding
ENSMUSG00000021256	632.905	531.575	734.235	-0.443541	0.117224	-3.78351	0.000154633	0.00307666	Vash1	protein_coding
ENSMUSG00000038128	792.997	668.694	917.3	-0.435976	0.115242	-3.78299	0.000154953	0.00307787	Camk4	protein_coding
ENSMUSG00000064325	246.774	194.342	299.205	-0.57264	0.151331	-3.7829	0.000155011	0.00307787	Hhip	protein_coding
ENSMUSG00000037638	47.0635	71.0761	23.0509	1.00764	0.266484	3.78191	0.000155627	0.00308695	Zbtb42	protein_coding
ENSMUSG00000040809	6.21069	11.9707	0.450659	1.05745	0.257985	3.78145	0.000155916	0.00308951	Chil3	protein_coding
ENSMUSG00000030849	1244.15	1038.84	1449.46	-0.456273	0.120692	-3.78034	0.000156617	0.00310024	Fgfr2	protein_coding
ENSMUSG00000056698	930.726	1088.55	772.905	0.468216	0.123892	3.77899	0.000157467	0.00311391	Elmod3	protein_coding
ENSMUSG00000018102	366.184	261.529	470.839	-0.727645	0.192588	-3.7775	0.000158408	0.00312869	H2bc4	protein_coding
ENSMUSG00000096914	775.353	650.37	900.336	-0.446855	0.118297	-3.7773	0.000158537	0.00312869	Galntl6	protein_coding
ENSMUSG00000028669	2045.87	2326.31	1765.43	0.384191	0.101755	3.77557	0.000159641	0.0031411	Pithd1	protein_coding
ENSMUSG00000028869	1979.44	2287.37	1671.51	0.432099	0.114433	3.77594	0.000159408	0.0031411	Gnl2	protein_coding
ENSMUSG00000107300	62.5313	98.3351	26.7276	1.02491	0.273645	3.77556	0.000159651	0.0031411
ENSMUSG00000085586	426.159	527.652	324.666	0.629575	0.166724	3.77529	0.000159824	0.00314131		processed_transcript
ENSMUSG00000069662	3202.7	2673.55	3731.85	-0.456872	0.121029	-3.77484	0.00016011	0.00314376	Marcks	protein_coding
ENSMUSG00000008318	392.856	512.107	273.606	0.760404	0.201583	3.77118	0.000162474	0.00318696	Relt	protein_coding
ENSMUSG00000047205	1135.13	945.429	1324.83	-0.461713	0.12244	-3.77085	0.000162695	0.00318807	Dusp18	protein_coding
ENSMUSG00000004665	174.514	214.78	134.249	0.611787	0.162234	3.76881	0.000164027	0.00320722	Cnn2	protein_coding
ENSMUSG00000034587	211.632	254.211	169.054	0.54306	0.144035	3.76873	0.000164077	0.00320722	8430429K09Rik	processed_transcript
ENSMUSG00000092495	16.1803	27.6556	4.70489	1.00652	0.271992	3.7686	0.000164168	0.00320722		processed_transcript
ENSMUSG00000042524	1352.11	1666.48	1037.75	0.616608	0.163702	3.76646	0.00016558	0.00323156	Sun2	protein_coding
ENSMUSG00000021573	14050.8	10998.5	17103.2	-0.582046	0.15457	-3.76561	0.000166141	0.00323601	Tppp	protein_coding
ENSMUSG00000030087	942.578	1132.55	752.608	0.546259	0.145049	3.76583	0.000165995	0.00323601	Klf15	protein_coding
ENSMUSG00000107331	431.93	361.804	502.057	-0.449556	0.119469	-3.76249	0.000168232	0.00327344
ENSMUSG00000019854	1875.53	2061.16	1689.9	0.281151	0.0747511	3.7611	0.000169165	0.00328422	Reps1	protein_coding
ENSMUSG00000029810	771.031	920.38	621.681	0.526529	0.139992	3.76091	0.000169293	0.00328422	Tmem176b	protein_coding
ENSMUSG00000039428	1762.11	1598.84	1925.38	-0.264159	0.0702376	-3.76092	0.000169291	0.00328422	Tmem135	protein_coding
ENSMUSG00000097039	253.679	204.24	303.119	-0.530925	0.141192	-3.7595	0.000170255	0.00329958	Pvt1	lincRNA
ENSMUSG00000040152	154.486	221.209	87.7623	0.940502	0.250373	3.75827	0.000171089	0.00330915	Thbs1	protein_coding
ENSMUSG00000076431	1107.82	1478.18	737.455	0.812097	0.21611	3.7583	0.000171073	0.00330915	Sox4	protein_coding
ENSMUSG00000064057	6.61029	11.9435	1.27712	1.05877	0.268456	3.75777	0.000171437	0.00331257	Scgb3a1	protein_coding
ENSMUSG00000027679	217.375	175.548	259.202	-0.524338	0.139567	-3.75587	0.000172739	0.00333441	Dnajc19	protein_coding
ENSMUSG00000047216	406.514	474.424	338.604	0.460174	0.122551	3.75456	0.000173646	0.00334859	Cdh19	protein_coding
ENSMUSG00000042353	44.0097	58.5211	29.4984	0.806236	0.213853	3.75392	0.000174088	0.00335378	Frem3	protein_coding
ENSMUSG00000106978	114.913	150.941	78.8848	0.777857	0.20698	3.75364	0.000174284	0.00335423
ENSMUSG00000033949	173.046	133.35	212.742	-0.610948	0.162734	-3.75267	0.000174963	0.00335491	Trim36	protein_coding
ENSMUSG00000038276	39.9421	64.2696	15.6146	1.02197	0.275202	3.7526	0.00017501	0.00335491	Asic3	protein_coding
ENSMUSG00000042417	116.198	157.339	75.0565	0.843491	0.224514	3.75292	0.000174787	0.00335491	Ccno	protein_coding
ENSMUSG00000062585	17.579	27.1511	8.00683	1.0272	0.271075	3.75322	0.000174576	0.00335491	Cnr2	protein_coding
ENSMUSG00000015027	426.298	517.375	335.22	0.574132	0.153005	3.75168	0.000175653	0.00335823	Galns	protein_coding
ENSMUSG00000015468	321.582	384.764	258.399	0.535458	0.142736	3.75069	0.000176345	0.00335823	Notch4	protein_coding
ENSMUSG00000031503	3346.67	4005.97	2687.38	0.53459	0.142518	3.75101	0.000176122	0.00335823	Col4a2	protein_coding
ENSMUSG00000037720	2655.93	2223.72	3088.14	-0.450247	0.120013	-3.7516	0.000175707	0.00335823	Tmem33	protein_coding
ENSMUSG00000038860	1737.95	2275.66	1200.24	0.769167	0.205081	3.75086	0.000176227	0.00335823	Garnl3	protein_coding
ENSMUSG00000062014	5622.04	4318.73	6925.35	-0.614511	0.163783	-3.75202	0.000175414	0.00335823	Gmfb	protein_coding
ENSMUSG00000063317	3544.2	2956.07	4132.32	-0.458261	0.122182	-3.75063	0.000176394	0.00335823	Usp31	protein_coding
ENSMUSG00000044037	495.244	609.972	380.516	0.614491	0.163871	3.7492	0.000177399	0.00337075	Als2cl	protein_coding
ENSMUSG00000068290	1466.48	1653.17	1279.8	0.358433	0.095597	3.74933	0.000177308	0.00337075	Ddrgk1	protein_coding
ENSMUSG00000040875	677.529	823.899	531.159	0.579494	0.15461	3.74764	0.000178504	0.00338843	Osbpl10	protein_coding
ENSMUSG00000027261	14.7207	26.9076	2.53384	0.872615	0.253866	3.7468	0.000179105	0.00339186	Hao1	protein_coding
ENSMUSG00000056032	27.8397	44.2817	11.3977	1.02424	0.274692	3.74672	0.00017916	0.00339186		antisense
ENSMUSG00000110185	3484.64	3144.26	3825.03	-0.277654	0.0741068	-3.74665	0.000179209	0.00339186	Igip
ENSMUSG00000044835	1379.65	1103.01	1656.29	-0.542861	0.144907	-3.74615	0.000179566	0.00339369	Ankrd45	protein_coding
ENSMUSG00000072704	2859.93	2395.84	3324.01	-0.448955	0.119847	-3.74603	0.000179655	0.00339369	Smim10l1	protein_coding
ENSMUSG00000109792	26.9476	11.2351	42.66	-1.02431	0.274355	-3.74542	0.000180096	0.00339871
ENSMUSG00000020092	535.622	595.118	476.125	0.313587	0.0837293	3.745	0.000180394	0.00340104	Pald1	protein_coding
ENSMUSG00000039960	2105.19	2602.5	1607.88	0.624041	0.166641	3.74475	0.000180572	0.00340109	Rhou	protein_coding
ENSMUSG00000022177	108.967	136.884	81.0511	0.66761	0.178115	3.74386	0.000181216	0.00340991	Haus4	protein_coding
ENSMUSG00000027981	864.049	1027.29	700.807	0.514813	0.137622	3.74048	0.000183668	0.00345272	Rnpc3	protein_coding
ENSMUSG00000028565	2465.32	2164.12	2766.52	-0.344337	0.0920762	-3.73967	0.000184262	0.00346052	Nfia	protein_coding
ENSMUSG00000064342	109.151	71.8295	146.472	-0.823823	0.22018	-3.73799	0.000185498	0.00348037		Mt_tRNA
ENSMUSG00000066175	24.517	38.1449	10.8891	1.02102	0.272322	3.73774	0.000185683	0.00348048		antisense
ENSMUSG00000074063	27.3402	42.3414	12.3391	1.01708	0.271572	3.73735	0.000185973	0.00348255	Osgin1	protein_coding
ENSMUSG00000032035	470.508	530.984	410.032	0.359165	0.0961075	3.73678	0.000186394	0.00348708	Ets1	protein_coding
ENSMUSG00000000093	125.414	166.574	84.2542	0.799585	0.213801	3.73579	0.000187129	0.00349745	Tbx2	protein_coding
ENSMUSG00000039579	1328.92	1038.2	1619.65	-0.584946	0.1566	-3.73521	0.00018756	0.00349814	Grin3a	protein_coding
ENSMUSG00000073489	15.5001	24.2255	6.77472	1.03074	0.271745	3.7352	0.000187566	0.00349814	Ifi204	protein_coding
ENSMUSG00000097415	113.304	136.091	90.5178	0.541725	0.144907	3.73501	0.000187706	0.00349814		lincRNA
ENSMUSG00000034926	2212.8	1676.77	2748.83	-0.636541	0.170441	-3.73466	0.000187966	0.00349963	Dhcr24	protein_coding
ENSMUSG00000109198	58.0785	89.5362	26.6207	1.00937	0.271303	3.73418	0.000188324	0.00350294
ENSMUSG00000021432	580.844	742.923	418.765	0.711855	0.190635	3.73359	0.000188769	0.00350785	Slc35b3	protein_coding
ENSMUSG00000066363	5.06077	9.86915	0.252395	0.788157	0.236187	3.73323	0.00018904	0.00350954	Serpina3f	protein_coding
ENSMUSG00000061315	807.246	927.521	686.971	0.414831	0.11115	3.73194	0.00019001	0.00352418	Naca	protein_coding
ENSMUSG00000026605	28.2766	17.2978	39.2554	-0.888064	0.236479	-3.72966	0.000191738	0.00355283	Cenpf	protein_coding
ENSMUSG00000050122	385.189	274.019	496.359	-0.730293	0.195882	-3.72784	0.000193126	0.00357514	Vwa3b	protein_coding
ENSMUSG00000022109	612.587	712.974	512.2	0.452943	0.121536	3.72653	0.000194132	0.00358448	Med4	protein_coding
ENSMUSG00000035024	1209.48	1523.83	895.125	0.673393	0.180679	3.72685	0.000193889	0.00358448	Ncapd3	protein_coding
ENSMUSG00000037336	144.984	234.504	55.4639	1.00522	0.275304	3.72646	0.000194185	0.00358448	Mfsd2b	protein_coding
ENSMUSG00000091172	7.79514	15.1126	0.477725	0.85567	0.241686	3.72298	0.000196888	0.00363094		antisense
ENSMUSG00000029263	577.087	488.423	665.75	-0.427035	0.114723	-3.72213	0.000197546	0.00363961	Pigg	protein_coding
ENSMUSG00000036678	495.22	597.859	392.58	0.559088	0.15024	3.72075	0.000198635	0.00365621	Aaas	protein_coding
ENSMUSG00000037344	1245.9	1428.61	1063.2	0.409231	0.110036	3.71893	0.000200068	0.00367869	Slc12a9	protein_coding
ENSMUSG00000044340	3911.5	3475.81	4347.2	-0.315064	0.0847237	-3.71872	0.000200235	0.00367869	Phlpp1	protein_coding
ENSMUSG00000026748	954.784	839.946	1069.62	-0.340399	0.0915757	-3.71706	0.000201558	0.00369948	Plxdc2	protein_coding
ENSMUSG00000047747	2954.96	2667.26	3242.67	-0.276924	0.0745098	-3.7166	0.000201922	0.00370266	Rnf150	protein_coding
ENSMUSG00000052392	242.768	304.845	180.691	0.664866	0.1789	3.715	0.000203204	0.00371914	Acot4	protein_coding
ENSMUSG00000118537	75.9834	102.571	49.396	0.831442	0.223348	3.71511	0.000203112	0.00371914	Shld3
ENSMUSG00000039913	941.682	808.732	1074.63	-0.39465	0.106262	-3.71381	0.000204161	0.00373315	Pak7	protein_coding
ENSMUSG00000111097	6.07034	11.625	0.515696	1.01273	0.256207	3.71205	0.000205591	0.00375575
ENSMUSG00000045467	39.7989	54.4985	25.0993	0.859004	0.230319	3.71065	0.000206727	0.00377296	Ttll13	protein_coding
ENSMUSG00000025027	1690.22	1942.7	1437.73	0.415925	0.11212	3.70955	0.000207624	0.00378578	Xpnpep1	protein_coding
ENSMUSG00000074743	279.057	354.446	203.667	0.69343	0.186899	3.70855	0.000208453	0.00379732	Thbd	protein_coding
ENSMUSG00000028884	331.77	392.153	271.387	0.499734	0.134752	3.70784	0.000209038	0.00380442	Rpa2	protein_coding
ENSMUSG00000063856	1118.16	1300.74	935.574	0.45153	0.121792	3.70717	0.000209589	0.00381088	Gpx1	protein_coding
ENSMUSG00000028488	10298.2	9072.99	11523.5	-0.335375	0.0904753	-3.70681	0.00020989	0.00381277	Sh3gl2	protein_coding
ENSMUSG00000086851	51.97	73.6972	30.2429	0.92075	0.247776	3.70541	0.000211051	0.00383027	A430108G06Rik	processed_transcript
ENSMUSG00000099966	146.166	188.26	104.073	0.727954	0.196335	3.70453	0.000211785	0.00384002		antisense
ENSMUSG00000070368	14.0001	23.3842	4.61595	1.01606	0.274423	3.70343	0.0002127	0.00385078	Prok1	protein_coding
ENSMUSG00000109561	26.6427	39.4643	13.8211	0.978195	0.262621	3.70334	0.000212776	0.00385078	Ankrd31
ENSMUSG00000031015	423.723	503.911	343.536	0.515117	0.139094	3.70273	0.000213292	0.00385653	Swap70	protein_coding
ENSMUSG00000021448	709.837	493.232	926.442	-0.758453	0.20497	-3.70044	0.000215228	0.0038807	Shc3	protein_coding
ENSMUSG00000029033	5501	6442.83	4559.17	0.470815	0.12723	3.70046	0.00021521	0.0038807	Acap3	protein_coding
ENSMUSG00000058715	183.387	223.283	143.49	0.581184	0.156975	3.70066	0.000215038	0.0038807	Fcer1g	protein_coding
ENSMUSG00000032705	2739.62	1863.15	3616.09	-0.78372	0.211861	-3.69991	0.000215679	0.00388162	Exd2	protein_coding
ENSMUSG00000102753	83.3675	58.2174	108.518	-0.753787	0.203484	-3.70011	0.00021551	0.00388162		TEC
ENSMUSG00000036196	241.584	308.42	174.748	0.704944	0.190488	3.69935	0.000216151	0.00388652	Slc26a8	protein_coding
ENSMUSG00000055884	594.553	762.957	426.15	0.717726	0.194135	3.69657	0.000218528	0.00392199	Fancm	protein_coding
ENSMUSG00000078851	349.512	270.487	428.536	-0.601108	0.162587	-3.69664	0.000218468	0.00392199	H2aw	protein_coding
ENSMUSG00000031958	406.005	486.632	325.377	0.537839	0.145522	3.6955	0.000219458	0.00393505	Ldhd	protein_coding
ENSMUSG00000021559	6994.54	8226.72	5762.35	0.482901	0.130732	3.69381	0.000220917	0.0039539	Dapk1	protein_coding
ENSMUSG00000085287	31.2439	45.5366	16.9512	0.956275	0.25726	3.69389	0.000220847	0.0039539	4833418N02Rik	lincRNA
ENSMUSG00000038587	1497.08	2298.02	696.143	0.994099	0.271572	3.6923	0.000222236	0.00397384	Akap12	protein_coding
ENSMUSG00000022762	1776.33	1541.6	2011.06	-0.371218	0.10055	-3.69185	0.000222632	0.00397585	Ncam2	protein_coding
ENSMUSG00000080316	1751.85	2101.45	1402.26	0.539207	0.146054	3.6917	0.000222757	0.00397585	Spaca6	protein_coding
[truncated: 2,498 more rows]

## Sheet: HC sham vs. PCI day 10
	baseMean	PCI.Mean	SHAM.Mean	log2FoldChange	lfcSE	stat	pvalue	padj	symbol	biotype
[truncated: 167 more rows]

[truncated: 2 more sheets: HC PCI vs. PCI-PLX5622 day 10, HC sham vs. shamPLX5622 day 10]
