# Supplementary material for: Microglia mediate neurocognitive deficits by eliminating C1q-tagged synapses in sepsis-associated encephalopathy
Source: Sci Adv. 2023 May 26;9(21):eabq7806. doi: 10.1126/sciadv.abq7806 (PMC10219600; doi:10.1126/sciadv.abq7806)
Supplement: Supplementary file 2 — Data file S1 to S3 [file sciadv.abq7806_data_files_s1_to_s3.zip › abq7806_Data_file_S2.xlsx]

## Sheet: Upregulated intersection genes
Ensemble_gene_ID	Gene_name
ENSMUSG00000000157	Itgb2l
ENSMUSG00000000204	Slfn4
ENSMUSG00000001020	S100a4
ENSMUSG00000001025	S100a6
ENSMUSG00000001128	Cfp
ENSMUSG00000001156	Mxd1
ENSMUSG00000001227	Sema6b
ENSMUSG00000001249	Hpn
ENSMUSG00000001281	Itgb7
ENSMUSG00000001348	Acp5
ENSMUSG00000001588	Acap1
ENSMUSG00000001918	Slc1a5
ENSMUSG00000001930	Vwf
ENSMUSG00000002204	Napsa
ENSMUSG00000002885	Adgre5
ENSMUSG00000002985	Apoe
ENSMUSG00000003032	Klf4
ENSMUSG00000003484	Cyp4f18
ENSMUSG00000003541	Ier3
ENSMUSG00000003617	Cp
ENSMUSG00000004110	Cacna1e
ENSMUSG00000004552	Ctse
ENSMUSG00000004665	Cnn2
ENSMUSG00000004709	Cd244a
ENSMUSG00000005087	Cd44
ENSMUSG00000005338	Cadm3
ENSMUSG00000005465	Il27ra
ENSMUSG00000005800	Mmp8
ENSMUSG00000006310	Zbtb32
ENSMUSG00000006731	B4galnt1
ENSMUSG00000009633	G0s2
ENSMUSG00000009687	Fxyd5
ENSMUSG00000011256	Adam19
ENSMUSG00000012428	Steap4
ENSMUSG00000013846	St3gal1
ENSMUSG00000013974	Mcemp1
ENSMUSG00000014599	Csf1
ENSMUSG00000015312	Gadd45b
ENSMUSG00000015340	Cybb
ENSMUSG00000015396	Cd83
ENSMUSG00000017002	Slpi
ENSMUSG00000017737	Mmp9
ENSMUSG00000019088	Dnase1l1
ENSMUSG00000019850	Tnfaip3
ENSMUSG00000020077	Srgn
ENSMUSG00000020227	Irak3
ENSMUSG00000021069	Pygl
ENSMUSG00000021091	Serpina3n
ENSMUSG00000021125	Arg2
ENSMUSG00000021250	Fos
ENSMUSG00000021281	Tnfaip2
ENSMUSG00000021298	Gpr132
ENSMUSG00000021322	Aoah
ENSMUSG00000021360	Gcnt2
ENSMUSG00000021614	Vcan
ENSMUSG00000021886	Gpr65
ENSMUSG00000022057	Adamdec1
ENSMUSG00000022126	Acod1
ENSMUSG00000022508	Bcl6
ENSMUSG00000022534	Mefv
ENSMUSG00000022582	Ly6g
ENSMUSG00000022584	Ly6c2
ENSMUSG00000022651	Retnlg
ENSMUSG00000022895	Ets2
ENSMUSG00000023034	Nr4a1
ENSMUSG00000023078	Cxcl13
ENSMUSG00000023349	Clec4n
ENSMUSG00000023903	Mmp25
ENSMUSG00000024011	Pi16
ENSMUSG00000024014	Pim1
ENSMUSG00000024053	Emilin2
ENSMUSG00000024085	Man2a1
ENSMUSG00000024164	C3
ENSMUSG00000024190	Dusp1
ENSMUSG00000024235	Map3k8
ENSMUSG00000024236	Svil
ENSMUSG00000024456	Diaph1
ENSMUSG00000024521	Pmaip1
ENSMUSG00000024659	Anxa1
ENSMUSG00000024661	Fth1
ENSMUSG00000024675	Ms4a4c
ENSMUSG00000024730	Ms4a8a
ENSMUSG00000024942	Capn1
ENSMUSG00000025044	Msr1
ENSMUSG00000025330	Padi4
ENSMUSG00000025366	Esyt1
ENSMUSG00000025473	Adam8
ENSMUSG00000025491	Ifitm1
ENSMUSG00000025492	Ifitm3
ENSMUSG00000025804	Ccr1
ENSMUSG00000026068	Il18rap
ENSMUSG00000026070	Il18r1
ENSMUSG00000026072	Il1r1
ENSMUSG00000026073	Il1r2
ENSMUSG00000026094	Stk17b
ENSMUSG00000026180	Cxcr2
ENSMUSG00000026222	Sp100
ENSMUSG00000026475	Rgs16
ENSMUSG00000026547	Tagln2
ENSMUSG00000026580	Selp
ENSMUSG00000026581	Sell
ENSMUSG00000026582	Sele
ENSMUSG00000026822	Lcn2
ENSMUSG00000026832	Cytip
ENSMUSG00000027009	Itga4
ENSMUSG00000027068	Dhrs9
ENSMUSG00000027219	Slc28a2
ENSMUSG00000027360	Hdc
ENSMUSG00000027368	Dusp2
ENSMUSG00000027398	Il1b
ENSMUSG00000027514	Zbp1
ENSMUSG00000027901	Dennd2d
ENSMUSG00000027907	S100a11
ENSMUSG00000027962	Vcam1
ENSMUSG00000027995	Tlr2
ENSMUSG00000028028	Alpk1
ENSMUSG00000028064	Sema4a
ENSMUSG00000028195	Ccn1
ENSMUSG00000028362	Tnfsf8
ENSMUSG00000028459	Cd72
ENSMUSG00000028480	Glipr2
ENSMUSG00000028633	Ctps
ENSMUSG00000028862	Map3k6
ENSMUSG00000028874	Fgr
ENSMUSG00000029082	Bst1
ENSMUSG00000029084	Cd38
ENSMUSG00000029135	Fosl2
ENSMUSG00000029254	Stap1
ENSMUSG00000029322	Plac8
ENSMUSG00000029380	Cxcl1
ENSMUSG00000029561	Oasl2
ENSMUSG00000030069	Prok2
ENSMUSG00000030091	Nup210
ENSMUSG00000030103	Bhlhe40
ENSMUSG00000030142	Clec4e
ENSMUSG00000030144	Clec4d
ENSMUSG00000030156	Cd69
ENSMUSG00000030187	Klra2
ENSMUSG00000030214	Plbd1
ENSMUSG00000030427	Lilra6
ENSMUSG00000030589	Rasgrp4
ENSMUSG00000031170	Slc38a5
ENSMUSG00000031304	Il2rg
ENSMUSG00000031391	L1cam
ENSMUSG00000031444	F10
ENSMUSG00000031506	Ptpn7
ENSMUSG00000031584	Gsr
ENSMUSG00000031722	Hp
ENSMUSG00000031805	Jak3
ENSMUSG00000031825	Crispld2
ENSMUSG00000032000	Birc3
ENSMUSG00000032254	Kif23
ENSMUSG00000032322	Pstpip1
ENSMUSG00000032484	Ngp
ENSMUSG00000032487	Ptgs2
ENSMUSG00000032496	Ltf
ENSMUSG00000032515	Csrnp1
ENSMUSG00000032661	Oas3
ENSMUSG00000032776	Mctp2
ENSMUSG00000033213	AA467197
ENSMUSG00000033508	Asprv1
ENSMUSG00000033538	Casp4
ENSMUSG00000033721	Vav3
ENSMUSG00000034641	Cd300ld
ENSMUSG00000034765	Dusp5
ENSMUSG00000034855	Cxcl10
ENSMUSG00000035356	Nfkbiz
ENSMUSG00000035493	Tgfbi
ENSMUSG00000035513	Ntng2
ENSMUSG00000035673	Sbno2
ENSMUSG00000035678	Tnfsf9
ENSMUSG00000036006	Ripor2
ENSMUSG00000036390	Gadd45a
ENSMUSG00000036452	Arhgap26
ENSMUSG00000036875	Dna2
ENSMUSG00000037095	Lrg1
ENSMUSG00000037185	Krt80
ENSMUSG00000037337	Map4k1
ENSMUSG00000037465	Klf10
ENSMUSG00000037872	Ackr1
ENSMUSG00000037992	Rara
ENSMUSG00000038357	Camp
ENSMUSG00000039126	Prune2
ENSMUSG00000039208	Metrnl
ENSMUSG00000039232	Stx11
ENSMUSG00000039316	Rftn1
ENSMUSG00000039899	Fgl2
ENSMUSG00000039942	Ptger4
ENSMUSG00000039981	Zc3h12d
ENSMUSG00000040026	Saa3
ENSMUSG00000040152	Thbs1
ENSMUSG00000040809	Chil3
ENSMUSG00000040907	Atp1a3
ENSMUSG00000041827	Oasl1
ENSMUSG00000041959	S100a10
ENSMUSG00000042265	Trem1
ENSMUSG00000043017	Ptgir
ENSMUSG00000043719	Col6a6
ENSMUSG00000043939	A530064D06Rik
ENSMUSG00000043953	Ccrl2
ENSMUSG00000044103	Il1f9
ENSMUSG00000045382	Cxcr4
ENSMUSG00000045502	Hcar2
ENSMUSG00000045551	Fpr1
ENSMUSG00000046223	Plaur
ENSMUSG00000046908	Ltb4r1
ENSMUSG00000047735	Samd9l
ENSMUSG00000047798	Cd300lf
ENSMUSG00000048480	Cxcr1
ENSMUSG00000048534	Jaml
ENSMUSG00000048572	Tmem252
ENSMUSG00000048612	Myof
ENSMUSG00000048621	Gm6377
ENSMUSG00000049037	Clec4a1
ENSMUSG00000049313	Sorl1
ENSMUSG00000050335	Lgals3
ENSMUSG00000050350	Gpr18
ENSMUSG00000050370	Ch25h
ENSMUSG00000050600	Zfp831
ENSMUSG00000050721	Plekho2
ENSMUSG00000051397	Tacstd2
ENSMUSG00000051748	Wfdc21
ENSMUSG00000052212	Cd177
ENSMUSG00000052270	Fpr2
ENSMUSG00000052749	Trim30b
ENSMUSG00000052837	Junb
ENSMUSG00000053063	Clec12a
ENSMUSG00000053101	Gpr141
ENSMUSG00000053113	Socs3
ENSMUSG00000053175	Bcl3
ENSMUSG00000053338	Tarm1
ENSMUSG00000053560	Ier2
ENSMUSG00000053687	Dpep2
ENSMUSG00000054404	Slfn5
ENSMUSG00000054435	Gimap4
ENSMUSG00000054855	Rnd1
ENSMUSG00000056054	S100a8
ENSMUSG00000056071	S100a9
ENSMUSG00000056290	Ms4a4b
ENSMUSG00000056498	Tmem154
ENSMUSG00000056501	Cebpb
ENSMUSG00000057191	AB124611
ENSMUSG00000058396	Gpr182
ENSMUSG00000058427	Cxcl2
ENSMUSG00000058624	Gda
ENSMUSG00000058755	Osm
ENSMUSG00000058794	Nfe2
ENSMUSG00000058818	Pirb
ENSMUSG00000059089	Fcgr4
ENSMUSG00000059108	Ifitm6
ENSMUSG00000059657	Stfa2l1
ENSMUSG00000060131	Atp8b4
ENSMUSG00000060591	Ifitm2
ENSMUSG00000063193	Cd300lb
ENSMUSG00000064147	Rab44
ENSMUSG00000064262	Gimap8
ENSMUSG00000066363	Serpina3f
ENSMUSG00000067235	H2-Q10
ENSMUSG00000068587	Mgam
ENSMUSG00000069516	Lyz2
ENSMUSG00000069792	Wfdc17
ENSMUSG00000070691	Runx3
ENSMUSG00000072620	Slfn2
ENSMUSG00000073411	H2-D1
ENSMUSG00000073418	C4b
ENSMUSG00000073489	Ifi204
ENSMUSG00000073490	Ifi207
ENSMUSG00000073902	Gvin3
ENSMUSG00000074677	Sirpb1c
ENSMUSG00000074785	Plxnc1
ENSMUSG00000075705	Msrb1
ENSMUSG00000076615	Ighg3
ENSMUSG00000078763	Slfn1
ENSMUSG00000078780	Gm5150
ENSMUSG00000078783	Gm9733
ENSMUSG00000078817	Nlrp12
ENSMUSG00000079014	Serpina3i
ENSMUSG00000079263	Gm6614
ENSMUSG00000079419	Ms4a6c
ENSMUSG00000079597	Cstdc4
ENSMUSG00000085156	Snhg15
ENSMUSG00000089809	Rasgef1b
ENSMUSG00000095028	Sirpb1b
ENSMUSG00000095788	Sirpb1a
ENSMUSG00000096472	Cdkn2d
ENSMUSG00000097636	Mirt1
ENSMUSG00000102051	Ly6a2
ENSMUSG00000107355	AI839979
ENSMUSG00000108291	Gm44292
ENSMUSG00000112023	Lilr4b
ENSMUSG00000112148	Lilrb4a
ENSMUSG00000113010	Gm34084
ENSMUSG00000115946	Mirt2
ENSMUSG00000117442	1810073O08Rik
ENSMUSG00000117975	Itprip

## Sheet: Downregulated intersection gene
Ensemble_gene_ID	Gene_name
ENSMUSG00000001827	Folr1
ENSMUSG00000002900	Lamb1
ENSMUSG00000015652	Steap1
ENSMUSG00000015653	Steap2
ENSMUSG00000021848	Otx2
ENSMUSG00000021981	Cab39l
ENSMUSG00000022332	Khdrbs3
ENSMUSG00000022425	Enpp2
ENSMUSG00000022512	Cldn1
ENSMUSG00000022949	Clic6
ENSMUSG00000023043	Krt18
ENSMUSG00000023902	Zscan10
ENSMUSG00000024558	Mapk4
ENSMUSG00000026051	Ecrg4
ENSMUSG00000026610	Esrrg
ENSMUSG00000026686	Lmx1a
ENSMUSG00000026904	Slc4a10
ENSMUSG00000027030	Stk39
ENSMUSG00000028125	Abca4
ENSMUSG00000028518	Prkaa2
ENSMUSG00000029772	Ahcyl2
ENSMUSG00000031210	Gpr165
ENSMUSG00000031517	Gpm6a
ENSMUSG00000031548	Sfrp1
ENSMUSG00000031969	Acad8
ENSMUSG00000032324	Tspan3
ENSMUSG00000032609	Klhdc8b
ENSMUSG00000035183	Slc24a5
ENSMUSG00000036169	Sostdc1
ENSMUSG00000036570	Fxyd1
ENSMUSG00000037086	Prr32
ENSMUSG00000037660	Gdf7
ENSMUSG00000037664	Cdkn1c
ENSMUSG00000038079	Tmem237
ENSMUSG00000038526	Car14
ENSMUSG00000039323	Igfbp2
ENSMUSG00000039672	Kcne2
ENSMUSG00000040016	Ptger3
ENSMUSG00000042761	Mrap2
ENSMUSG00000045284	Dcaf12l1
ENSMUSG00000046402	Rbp1
ENSMUSG00000046442	Ppm1e
ENSMUSG00000046844	Vat1l
ENSMUSG00000047230	Cldn2
ENSMUSG00000049176	Frmpd4
ENSMUSG00000051029	Serpinb1b
ENSMUSG00000051855	Mest
ENSMUSG00000054889	Dsp
ENSMUSG00000055235	Wdr86
ENSMUSG00000056158	Car10
ENSMUSG00000058488	Kl
ENSMUSG00000061718	Ppp1r1b
ENSMUSG00000061808	Ttr
ENSMUSG00000068323	Slc4a5
ENSMUSG00000075410	Prcd
ENSMUSG00000085069	Prdm16os
ENSMUSG00000096215	Smim22
ENSMUSG00000112441	Gm48898
