# Supplementary material for: Microglia mediate neurocognitive deficits by eliminating C1q-tagged synapses in sepsis-associated encephalopathy
Source: Sci Adv. 2023 May 26;9(21):eabq7806. doi: 10.1126/sciadv.abq7806 (PMC10219600; doi:10.1126/sciadv.abq7806)
Supplement: Supplementary file 2 — Data file S1 to S3 [file sciadv.abq7806_data_files_s1_to_s3.zip › abq7806_Data_file_S3.xlsx]

## Sheet: upregulated intersec genes
Ensemble_gene_ID	Gene_name
ENSMUSG00000000682	Cd52
ENSMUSG00000000732	Icosl
ENSMUSG00000001247	Lsr
ENSMUSG00000001930	Vwf
ENSMUSG00000001946	Esam
ENSMUSG00000003541	Ier3
ENSMUSG00000004098	Col5a3
ENSMUSG00000004328	Hif3a
ENSMUSG00000009585	Apobec3
ENSMUSG00000015340	Cybb
ENSMUSG00000015950	Ncf1
ENSMUSG00000018593	Sparc
ENSMUSG00000020717	Pecam1
ENSMUSG00000021108	Prkch
ENSMUSG00000021903	Galnt15
ENSMUSG00000021922	Itih4
ENSMUSG00000022146	Osmr
ENSMUSG00000022651	Retnlg
ENSMUSG00000024164	C3
ENSMUSG00000024222	Fkbp5
ENSMUSG00000025278	Flnb
ENSMUSG00000025491	Ifitm1
ENSMUSG00000025608	Podxl
ENSMUSG00000026547	Tagln2
ENSMUSG00000026580	Selp
ENSMUSG00000026582	Sele
ENSMUSG00000026656	Fcgr2b
ENSMUSG00000026814	Eng
ENSMUSG00000026822	Lcn2
ENSMUSG00000026832	Cytip
ENSMUSG00000027947	Il6ra
ENSMUSG00000028362	Tnfsf8
ENSMUSG00000028645	Slc2a1
ENSMUSG00000028862	Map3k6
ENSMUSG00000029082	Bst1
ENSMUSG00000029380	Cxcl1
ENSMUSG00000029648	Flt1
ENSMUSG00000030413	Pglyrp1
ENSMUSG00000030737	Slco2b1
ENSMUSG00000030748	Il4ra
ENSMUSG00000031207	Msn
ENSMUSG00000031304	Il2rg
ENSMUSG00000031328	Flna
ENSMUSG00000031722	Hp
ENSMUSG00000031803	B3gnt3
ENSMUSG00000031805	Jak3
ENSMUSG00000032125	Robo4
ENSMUSG00000032231	Anxa2
ENSMUSG00000032484	Ngp
ENSMUSG00000035004	Igsf6
ENSMUSG00000036887	C1qa
ENSMUSG00000036896	C1qc
ENSMUSG00000036905	C1qb
ENSMUSG00000037095	Lrg1
ENSMUSG00000037405	Icam1
ENSMUSG00000037820	Tgm2
ENSMUSG00000037872	Ackr1
ENSMUSG00000038007	Acer2
ENSMUSG00000038642	Ctss
ENSMUSG00000039167	Adgrl4
ENSMUSG00000040026	Saa3
ENSMUSG00000040447	Spns2
ENSMUSG00000040809	Chil3
ENSMUSG00000042116	Vwa1
ENSMUSG00000042286	Stab1
ENSMUSG00000044258	Ctla2a
ENSMUSG00000045193	Cirbp
ENSMUSG00000047369	Dnah14
ENSMUSG00000047798	Cd300lf
ENSMUSG00000048572	Tmem252
ENSMUSG00000050105	Grrp1
ENSMUSG00000050370	Ch25h
ENSMUSG00000051439	Cd14
ENSMUSG00000053113	Socs3
ENSMUSG00000053175	Bcl3
ENSMUSG00000056054	S100a8
ENSMUSG00000056071	S100a9
ENSMUSG00000056492	Adgrf5
ENSMUSG00000056737	Capg
ENSMUSG00000058818	Pirb
ENSMUSG00000059089	Fcgr4
ENSMUSG00000061232	H2-K1
ENSMUSG00000064057	Scgb3a1
ENSMUSG00000064262	Gimap8
ENSMUSG00000066363	Serpina3f
ENSMUSG00000069516	Lyz2
ENSMUSG00000069833	Ahnak
ENSMUSG00000070637	Srarp
ENSMUSG00000071713	Csf2rb
ENSMUSG00000073418	C4b
ENSMUSG00000074364	Ehd2
ENSMUSG00000075602	Ly6a
ENSMUSG00000079018	Ly6c1
ENSMUSG00000112023	Lilr4b
ENSMUSG00000117980	Gm30571

## Sheet: downregulated intersec genes
Ensemble_gene_ID	Gene_name
ENSMUSG00000002475	Abhd3
ENSMUSG00000003814	Calr
ENSMUSG00000005873	Reep5
ENSMUSG00000018102	H2bc4
ENSMUSG00000021057	Akap5
ENSMUSG00000022186	Oxct1
ENSMUSG00000024411	Aqp4
ENSMUSG00000032556	Bfsp2
ENSMUSG00000038173	Enpp6
ENSMUSG00000038530	Rgs4
ENSMUSG00000047261	Gap43
ENSMUSG00000052229	Gpr17
ENSMUSG00000055421	Pcdh9
ENSMUSG00000072235	Tuba1a
